# Supplementary material for: Coalescent Modelling Suggests Recent Secondary-Contact of Cryptic Penguin Species
Source: PLoS One. 2015 Dec 14;10(12):e0144966. doi: 10.1371/journal.pone.0144966 (PMC4682933; doi:10.1371/journal.pone.0144966)
Supplement: S2 Appendix — Provided as an Excel file in GenAlEx format. (XLS) [file pone.0144966.s002.xls]

## Sheet: EminorMsats
# S2 Supporting Information
# PloS ONE
# Coalescent modelling suggests recent secondary-contact of cryptic penguin species
# Stefanie Grosser, Christopher P. Burridge, Amanda J. Peucker and Jonathan M. Waters
# GenAlEx format for E. minor microsatellite genotypes (allele= PCR fragment length, including M13 tag)
20	477	16	34	40	9	14	23	40	12	8	40	96	56	29	20	20	20	16
LBPMsat			Nthl	Bop	Hwk	Wel	GB	Wtc	Kai	ChI	BP	Oa	OP	SI	KKS	PI	CW	PS
SAMPLE	SITE	Em1		Em9		Em5		Em2		Em15		Em8		Em30		Em26		Em22		Em28		Em4		Em23		Em24		Em6.2		Em21		Em29.2		Em14		Em27		Em12.2		Em13
Nthl1	Nthl	222	230	308	312	106	106	241	249	285	285	198	202	219	225	264	264	319	319	153	155	292	300	164	164	213	215	266	274	176	176	196	196	234	234	270	270	184	187	269	278
Nthl2	Nthl	214	234	308	312	106	106	225	237	291	297	190	190	219	219	260	268	315	319	153	153	292	296	164	170	215	223	286	290	176	176	198	198	234	240	272	272	196	217	278	278
Nthl3	Nthl	222	230	292	296	106	106	249	257	297	297	190	194	219	227	264	266	315	319	153	159	292	296	164	164	207	207	270	278	176	176	196	198	234	240	270	272	187	187	278	296
Nthl4	Nthl	230	238	296	312	106	106	233	245	270	306	190	208	219	219	262	268	319	319	153	159	304	304	164	164	215	217	266	274	176	176	196	196	234	234	272	272	199	205	278	278
Nthl5	Nthl	226	230	308	308	106	106	245	249	294	297	194	194	219	219	260	268	317	323	153	153	284	292	164	164	213	227	274	274	176	176	196	198	234	234	270	272	187	220	245	278
Nthl6	Nthl	222	226	304	308	106	122	217	233	303	303	182	198	223	227	260	268	319	319	159	159	284	292	164	164	213	227	266	274	176	176	196	196	231	252	272	272	187	217	281	290
Nthl7	Nthl	222	226	304	308	106	106	237	245	294	294	190	194	225	225	264	268	319	319	153	153	284	288	164	164	213	223	270	270	176	176	196	198	234	234	272	272	202	205	263	269
Nthl8	Nthl	226	230	300	308	106	106	241	257	285	291	178	194	219	223	260	262	319	319	155	159	292	292	164	164	207	213	270	278	176	176	198	198	246	246	270	272	187	187	260	266
Nthl9	Nthl	230	242	300	308	106	106	237	253	309	309	190	202	219	225	260	266	319	319	153	159	296	296	164	164	213	213	274	274	176	176	198	198	231	234	270	270	187	187	266	275
Nthl10	Nthl	222	226	304	308	106	106	245	249	285	285	186	190	219	227	262	264	319	319	155	159	280	288	164	164	215	215	258	262	176	176	196	198	234	240	270	272	187	205	272	278
Nthl12	Nthl	226	226	304	304	106	126	241	245	297	297	190	198	219	227	260	264	319	321	155	155	284	292	164	164	213	213	266	282	176	176	196	198	234	252	270	270	199	211	263	266
Nthl13	Nthl	230	242	280	308	106	106	237	245	297	297	190	190	219	227	264	266	319	319	153	153	296	296	164	164	207	213	266	266	176	176	196	196	240	240	270	270	187	187	275	290
Nthl14	Nthl	222	242	300	316	106	126	237	237	297	306	194	194	219	227	260	264	319	319	153	153	296	296	164	164	213	215	282	282	176	176	196	198	240	246	270	272	205	220	269	272
Nthl15	Nthl	222	230	280	292	106	106	233	249	300	300	190	190	225	227	264	266	319	319	153	159	288	296	164	164	207	213	262	274	176	176	196	198	234	234	270	272	187	187	263	263
Nthl17	Nthl	238	238	304	308	106	106	233	237	294	294	190	194	225	227	262	264	319	321	159	159	292	296	164	166	213	213	266	266	176	176	196	198	234	234	270	270	184	202	260	281
Nthl18	Nthl	226	230	296	304	106	106	249	249	297	297	186	194	219	225	260	264	317	319	153	153	288	292	164	166	213	213	266	274	176	176	196	196	234	240	270	270	187	187	266	275
Nthl19	Nthl	230	234	312	312	106	106	237	237	291	294	194	204	227	227	260	264	319	319	153	153	296	300	164	164	213	217	274	274	176	176	196	198	234	234	272	272	184	187	260	272
Nthl20	Nthl	222	238	304	308	106	106	241	265	300	300	190	194	219	229	260	264	319	321	153	153	292	300	164	164	213	213	262	270	176	176	196	198	237	240	270	272	187	205	245	272
Nthl21	Nthl	234	238	308	308	106	106	233	241	291	291	190	194	219	223	260	264	319	319	155	159	284	296	164	164	213	213	270	270	176	176	196	198	234	234	270	270	184	202	272	290
Nthl22	Nthl	222	234	304	308	106	122	233	237	291	291	186	194	217	225	264	266	319	319	153	153	300	304	164	164	213	227	258	258	176	176	196	198	234	234	270	272	184	184	266	278
Nthl23	Nthl	230	230	292	312	106	106	237	245	291	294	190	190	219	225	264	264	317	319	153	153	292	292	164	164	213	215	274	274	176	176	196	198	234	240	272	272	184	208	269	278
Nthl24	Nthl	230	238	308	308	106	106	221	241	297	297	186	194	219	219	260	264	317	317	153	159	288	292	164	164	213	213	258	262	176	176	196	198	234	240	270	272	187	202	266	281
Nthl26	Nthl	226	230	304	304	106	126	237	257	270	270	190	190	219	227	262	264	319	319	153	159	296	296	164	164	213	213	270	270	176	176	196	198	234	234	270	272	208	208	263	266
Nthl27	Nthl	230	242	304	308	106	106	237	257	285	297	190	198	219	227	262	264	317	317	153	159	284	292	164	164	207	215	270	278	176	176	196	198	240	246	272	272	187	199	266	278
Nthl29	Nthl	230	234	308	312	106	106	237	237	300	300	190	208	219	225	260	264	315	319	159	159	288	296	164	166	223	223	266	270	176	176	196	196	234	237	270	272	187	208	260	272
Nthl31	Nthl	222	238	304	308	106	106	237	245	303	303	190	194	219	219	260	264	319	319	153	153	284	296	164	168	215	217	266	270	176	176	198	198	234	237	272	272	187	187	263	275
Nthl32	Nthl	222	234	304	312	106	122	249	253	285	297	186	190	225	227	262	266	317	319	153	159	288	296	164	166	213	223	262	286	176	176	198	198	234	240	270	272	187	187	245	302
Nthl33	Nthl	222	226	304	308	106	106	233	237	294	294	190	190	219	225	260	264	319	323	153	153	288	292	164	164	213	217	258	262	176	176	198	198	234	240	272	272	187	187	263	266
Nthl35	Nthl	222	230	304	312	106	106	233	241	294	294	182	190	223	223	264	266	311	317	153	159	292	296	164	170	213	217	266	282	176	176	198	198	234	234	270	272	184	214	263	278
Nthl36	Nthl	222	226	308	312	106	106	233	237	291	300	190	190	219	227	264	264	317	319	153	155	292	296	164	164	213	215	262	282	176	176	196	198	234	234	270	272	187	199	263	284
Nthl37	Nthl	230	238	292	304	106	106	237	253	291	297	190	190	219	219	260	260	317	317	153	159	284	288	164	164	213	217	270	286	176	176	198	198	234	246	272	272	184	214	263	269
Nthl38	Nthl	226	234	304	308	106	106	237	241	285	285	182	190	225	229	266	266	321	323	153	159	296	304	164	164	213	213	266	266	176	176	196	198	231	234	272	272	187	211	269	272
Nthl39	Nthl	222	226	304	308	106	106	233	253	297	297	190	194	223	225	260	260	317	317	153	155	296	296	164	164	213	213	262	282	176	176	196	198	234	240	270	272	184	187	272	275
Nthl40	Nthl	226	230	304	308	106	122	217	249	285	285	186	190	219	225	264	264	319	319	153	153	292	296	164	164	215	227	266	286	176	176	196	198	234	246	272	272	184	187	245	278
Bop1	Bop	226	230	292	304	106	106	233	249	285	297	190	190	219	227	262	266	317	319	153	159	288	292	164	164	213	213	266	274	176	176	198	198	234	246	272	272	187	187	272	278
Bop2	Bop	222	238	280	304	106	106	237	241	297	297	186	190	219	229	264	266	319	319	155	155	288	300	164	164	213	215	266	266	176	176	196	196	237	240	270	272	196	199	266	284
Bop3	Bop	226	226	312	312	106	106	233	237	294	297	186	194	219	219	264	264	311	319	153	153	284	284	164	164	215	215	266	266	176	176	196	198	234	240	272	272	187	220	263	266
Bop4	Bop	230	238	304	304	106	106	237	241	297	297	186	190	225	227	262	266	315	319	153	159	288	292	164	164	207	213	266	266	176	176	196	196	234	243	270	270	187	220	266	293
Bop5	Bop	222	230	292	308	106	106	249	249	297	297	190	190	221	225	260	264	319	319	153	153	296	300	164	166	213	227	258	278	176	176	196	198	234	237	272	272	187	187	275	284
Bop6	Bop	222	230	304	308	106	106	241	241	0	0	186	190	219	225	262	266	319	321	153	159	288	296	164	166	215	215	258	262	176	176	198	198	231	234	270	272	187	187	266	269
Bop7	Bop	226	230	308	312	106	106	241	249	291	297	186	190	219	219	260	266	319	319	159	159	288	292	164	164	215	215	274	282	176	176	196	196	234	234	272	272	187	217	266	272
Bop8	Bop	226	230	304	316	106	106	237	245	270	294	186	194	219	219	260	264	317	319	153	153	288	292	164	164	213	215	266	266	176	176	196	198	234	240	270	272	187	205	266	266
Bop9	Bop	230	234	280	292	106	106	237	249	294	297	190	194	219	219	260	264	319	319	153	153	288	296	164	164	213	215	270	270	176	176	196	198	234	234	272	272	187	211	263	287
Bop10	Bop	234	242	300	304	106	106	233	253	297	303	186	190	219	221	262	268	317	319	153	155	280	284	164	164	207	223	262	266	176	176	198	198	234	246	270	270	202	220	263	269
Bop11	Bop	226	230	300	316	106	106	237	245	270	270	186	194	225	227	260	266	319	319	153	153	296	296	164	164	207	213	266	286	176	176	196	198	234	246	270	272	187	205	263	266
Bop12	Bop	222	238	312	316	106	106	237	249	294	297	190	190	227	229	264	266	315	319	153	153	296	304	164	164	207	223	266	266	176	176	196	196	234	246	270	272	187	205	260	269
Bop13	Bop	226	238	280	304	106	106	229	237	291	297	190	190	219	225	262	266	319	319	155	155	296	296	164	164	207	213	266	278	176	176	196	196	234	234	270	272	205	211	260	260
Bop14	Bop	226	238	300	320	106	106	241	241	270	270	190	198	219	227	260	264	317	319	153	159	296	296	164	168	213	215	258	270	176	176	198	198	231	240	270	270	184	187	263	263
Bop15	Bop	234	238	308	312	106	106	241	261	297	297	194	198	219	225	256	260	317	319	153	153	292	292	164	164	213	213	270	278	176	176	196	198	234	234	270	272	187	220	260	287
Bop16	Bop	230	238	308	312	106	106	229	245	297	297	190	190	219	219	260	264	317	317	153	159	292	292	164	164	207	213	270	274	176	176	198	198	234	240	270	272	199	202	266	290
Bop17	Bop	226	234	308	312	106	106	237	237	291	291	190	190	219	227	260	264	319	321	159	159	284	292	164	164	213	215	258	286	176	176	198	198	234	234	270	272	187	187	263	311
Bop18	Bop	226	230	304	312	106	106	233	241	297	297	194	194	219	227	260	264	319	321	153	153	284	296	164	164	213	215	266	270	176	176	196	196	234	240	270	272	184	187	263	263
Bop19	Bop	226	230	292	312	106	106	233	253	291	297	182	190	213	225	260	266	319	319	153	153	284	296	164	164	213	223	266	266	176	176	196	198	234	234	272	272	187	205	266	287
Bop20	Bop	226	234	304	308	106	106	237	261	270	294	186	190	217	219	264	266	317	317	153	153	292	304	164	164	213	217	270	286	176	176	196	198	231	234	272	272	205	205	260	284
Bop30	Bop	226	230	304	312	106	106	233	249	291	297	190	194	219	227	260	264	317	319	153	159	292	292	164	164	213	215	258	278	176	176	196	198	237	240	272	272	187	202	275	278
Bop31	Bop	222	238	308	312	106	106	221	245	294	297	190	198	219	225	260	262	319	319	153	153	288	296	164	170	213	213	254	286	176	176	198	198	237	240	270	272	199	202	263	278
Bop32	Bop	230	230	308	312	106	106	233	237	294	294	186	186	219	219	260	262	317	319	155	159	292	296	164	166	207	213	262	266	176	176	198	198	234	240	272	272	187	187	263	269
Bop33	Bop	226	234	292	292	106	106	241	253	291	297	190	190	219	219	260	266	319	321	153	153	284	284	164	164	207	215	270	278	176	176	198	198	234	246	272	272	184	184	260	278
Bop34	Bop	230	242	280	312	106	106	229	245	297	300	190	194	219	219	260	262	315	319	153	153	284	296	164	168	215	223	258	270	176	176	198	198	231	234	272	272	187	187	266	275
Bop35	Bop	230	238	304	304	106	106	241	241	294	294	190	194	219	225	266	266	317	319	153	155	296	296	164	166	215	215	266	278	176	176	198	198	231	240	270	272	187	196	269	275
Bop36	Bop	222	230	292	308	106	126	225	241	270	270	190	190	219	219	260	264	317	317	155	159	292	296	164	166	213	213	270	282	176	176	196	198	237	240	270	272	187	205	272	284
Bop37	Bop	226	230	304	312	106	106	233	237	297	297	186	194	213	219	260	262	315	319	153	159	292	296	164	164	213	215	270	278	176	176	196	198	231	240	270	272	184	205	260	266
Bop38	Bop	230	230	300	312	106	106	241	245	297	297	182	190	217	219	260	262	317	319	153	153	288	304	164	164	213	213	258	278	176	176	196	196	234	246	272	272	199	205	260	278
Bop39	Bop	238	238	280	308	106	106	237	241	297	297	186	190	225	229	260	266	319	319	153	159	288	300	164	164	213	215	258	266	176	176	196	198	234	237	270	270	187	217	266	278
Bop40	Bop	222	226	296	308	106	106	233	249	297	297	186	190	225	227	260	262	321	323	155	159	292	304	164	164	217	223	262	266	176	176	196	198	231	234	270	272	187	187	260	284
Bop41	Bop	230	234	304	304	106	106	237	249	291	294	190	194	219	227	260	264	317	319	153	153	296	300	164	164	213	215	266	270	176	176	196	196	234	240	272	272	187	217	278	293
Bop42	Bop	226	226	304	316	106	106	237	237	297	297	190	194	219	221	262	264	319	321	153	159	292	296	164	164	207	217	286	286	176	176	196	196	231	237	270	272	187	187	266	284
Bop43	Bop	226	230	292	312	106	106	233	253	291	297	182	190	213	225	260	266	319	319	153	153	284	296	164	164	213	223	266	266	176	176	196	198	234	234	272	272	187	205	266	287
Bop44	Bop	226	226	308	312	106	106	237	237	270	297	190	194	227	227	264	264	319	323	153	155	284	296	164	164	213	213	266	270	176	176	196	196	234	234	270	272	184	217	275	290
Bop45	Bop	234	242	300	304	106	106	233	253	297	297	186	190	219	221	262	268	317	319	153	155	280	284	164	164	207	223	262	266	176	176	198	198	234	246	270	270	202	220	263	269
Bop46	Bop	226	226	300	308	106	106	237	253	309	309	182	190	221	227	260	260	319	319	153	159	284	292	164	164	215	223	274	274	176	176	196	198	234	240	270	270	187	205	266	284
Bop47	Bop	226	226	300	304	106	106	233	241	294	297	194	194	219	227	260	264	311	319	155	159	292	296	164	164	215	215	270	286	176	176	198	198	234	234	270	272	187	208	275	287
Bop48	Bop	230	242	304	308	106	106	233	233	270	294	186	194	225	227	260	264	317	319	153	155	288	292	164	164	213	215	262	278	176	176	196	198	234	234	270	272	187	199	263	269
Bop49	Bop	230	242	312	312	106	106	233	237	297	297	186	194	217	219	260	264	317	317	153	155	296	304	164	164	213	227	266	278	176	176	196	198	234	243	270	272	202	208	293	293
LCR402	Hwk	222	230	304	308	106	106	233	241	291	291	186	190	225	225	260	260	319	319	153	159	296	296	164	164	207	213	262	262	176	176	196	198	234	234	272	272	187	214	272	278
LCR403	Hwk	222	222	308	312	106	126	237	241	285	303	190	194	219	227	260	264	319	319	153	155	288	296	164	166	217	219	258	278	176	176	196	198	234	240	270	270	196	211	263	269
LCR404	Hwk	222	238	300	308	106	122	241	245	294	294	190	194	219	227	264	266	317	319	153	159	280	304	164	166	213	223	270	274	176	176	196	196	234	240	270	272	202	211	263	266
LCR405	Hwk	230	242	292	304	106	106	233	245	294	297	182	194	219	225	266	268	317	317	153	153	0	0	164	164	213	227	266	274	176	176	196	198	234	240	272	272	211	217	263	272
LCR406	Hwk	214	226	296	304	106	106	199	245	294	306	190	194	219	219	262	266	319	321	153	155	292	296	164	168	213	213	262	262	176	176	196	196	234	234	272	272	187	208	245	263
LCR407	Hwk	230	234	300	312	106	138	229	237	297	297	190	194	219	225	262	266	319	319	153	153	296	296	164	172	213	219	262	270	176	176	196	198	234	234	270	270	187	217	275	293
LCR419	Hwk	230	234	308	308	106	106	237	249	270	270	190	194	219	227	262	264	319	319	153	153	288	292	164	164	215	215	262	266	172	176	196	196	234	234	270	272	187	187	272	299
LCR423	Hwk	226	234	304	340	106	106	241	245	306	306	194	204	223	227	262	264	319	321	153	153	292	300	164	166	215	227	266	270	176	176	196	196	225	234	272	272	187	211	266	299
LCR426	Hwk	226	238	312	312	106	126	241	245	294	294	190	198	219	227	262	264	317	317	155	159	280	288	164	164	215	217	266	274	176	176	196	196	234	240	272	272	202	205	263	272
Wel1	Wel	230	234	296	296	106	106	233	245	297	297	190	194	225	225	262	264	317	319	153	159	288	304	164	166	213	213	274	290	176	176	196	198	234	240	272	272	184	187	260	263
Wel2	Wel	230	230	296	308	106	106	241	249	300	300	194	194	219	219	262	264	317	319	153	159	288	292	166	172	213	213	266	266	176	176	196	196	234	240	272	272	199	199	269	281
Wel3	Wel	230	242	304	308	106	106	233	241	291	297	194	194	225	225	262	264	319	319	153	153	292	300	164	164	213	217	262	282	176	176	196	196	234	234	270	270	187	202	263	263
Wel4	Wel	222	234	308	316	106	106	233	241	270	300	190	194	223	227	260	264	315	319	155	159	296	300	164	172	213	213	274	282	176	176	196	196	234	234	272	272	187	202	245	260
Wel5	Wel	230	234	296	296	106	122	199	241	294	294	190	194	225	227	264	264	319	323	153	153	288	292	164	166	227	231	266	270	176	176	192	196	231	234	272	272	196	202	263	266
Wel6	Wel	226	230	300	304	106	118	237	253	0	0	194	198	223	225	262	262	315	319	155	159	296	300	164	164	213	213	262	262	172	176	196	196	228	234	272	272	187	208	266	284
Wel7	Wel	226	246	300	300	106	106	233	245	279	279	194	194	219	219	264	268	319	319	153	159	288	292	164	172	213	215	266	278	176	176	196	198	234	234	270	272	202	211	266	275
Wel8	Wel	230	242	304	308	106	106	229	233	270	270	190	194	225	227	262	268	319	319	153	155	292	292	164	164	213	213	266	282	176	176	196	198	234	240	270	270	187	199	278	284
Wel9	Wel	222	250	304	312	122	134	241	253	279	294	186	198	219	227	264	264	317	319	153	155	288	308	164	172	219	227	266	270	176	176	196	198	234	234	270	272	202	208	266	275
Wel10	Wel	230	238	300	308	106	118	237	253	279	279	194	194	219	219	262	264	319	319	153	155	292	292	164	164	213	231	266	282	176	176	196	196	240	240	272	272	187	202	263	266
Wel11	Wel	214	230	312	340	122	126	237	245	297	300	194	194	219	225	262	262	319	319	155	159	288	304	164	164	213	227	270	274	176	176	196	196	234	234	270	272	199	205	266	275
Wel12	Wel	222	238	292	296	106	106	245	253	279	279	190	194	219	227	264	264	317	321	153	159	292	292	164	164	213	215	270	282	176	176	196	196	231	234	270	272	187	217	263	266
Wel13	Wel	222	230	300	304	106	126	249	249	297	303	194	194	225	227	264	266	319	319	159	159	292	300	164	164	213	219	262	274	176	176	192	196	228	234	270	270	196	199	269	287
Wel14	Wel	222	230	304	308	106	118	233	245	285	300	186	190	219	219	260	262	317	317	153	153	280	292	164	166	213	217	266	266	176	176	196	196	234	237	270	272	187	202	266	302
GB-B1	GB	230	230	300	300	106	106	237	245	288	300	186	194	219	227	264	264	317	319	149	153	292	304	166	168	207	215	270	270	176	176	196	198	234	234	270	270	190	196	263	266
GB-B2	GB	226	230	300	308	106	126	237	241	303	303	190	194	225	227	264	264	317	317	155	159	288	296	164	168	213	217	266	290	176	176	196	196	234	234	270	272	187	202	263	269
GB-B3	GB	230	250	296	312	106	106	245	249	294	300	186	198	219	219	264	264	317	323	155	159	292	296	164	168	207	215	258	266	176	176	196	198	231	234	270	272	196	202	263	263
GB-B4	GB	230	230	304	308	106	106	237	245	300	303	190	194	219	225	260	264	319	319	153	153	300	304	164	164	213	217	278	278	176	176	196	196	234	234	272	272	190	199	263	269
GB-B5	GB	230	234	304	312	106	106	241	245	279	291	182	194	219	219	264	266	315	317	153	153	288	300	170	172	213	215	266	274	176	176	196	198	234	234	270	272	205	217	272	287
GB-B6	GB	226	230	304	308	106	106	237	241	291	294	190	194	219	219	262	266	315	319	153	153	280	300	164	168	207	217	270	278	176	176	198	198	234	234	270	272	184	211	269	278
GB-B7	GB	234	234	300	308	106	106	233	245	291	291	190	194	219	225	264	264	319	319	153	153	284	292	168	168	213	227	258	270	176	176	196	196	234	243	270	270	187	205	269	290
GB-B8	GB	226	238	308	312	106	122	245	249	285	285	186	186	219	227	260	262	319	319	153	153	288	296	166	168	213	213	266	282	176	176	196	198	234	234	270	272	196	208	269	272
GB-B9	GB	222	238	304	308	106	126	237	245	306	306	190	194	219	219	264	264	319	321	153	153	292	292	164	164	213	213	258	262	176	176	196	196	234	240	270	270	208	211	266	284
GB-B10	GB	222	234	296	312	106	106	233	245	285	285	186	194	219	225	262	264	317	319	153	155	288	296	164	168	213	213	262	266	176	176	196	196	234	243	272	272	205	211	260	263
GB-B11	GB	222	230	308	312	106	106	245	249	309	309	182	194	219	219	262	264	319	319	153	155	292	296	164	166	213	213	266	270	176	176	192	196	234	240	270	270	202	208	263	266
GB-B12	GB	230	234	296	312	106	106	233	249	285	285	190	194	225	225	264	270	319	319	153	155	292	300	164	172	215	217	270	274	176	176	196	198	234	234	270	272	199	202	269	287
GB-B13	GB	222	226	296	308	106	122	241	245	297	297	190	198	219	225	260	262	317	319	153	155	296	300	164	164	217	225	262	278	176	176	196	198	234	246	270	272	196	199	272	281
GB-A1	GB	230	234	308	308	106	106	237	245	303	303	194	194	219	223	262	264	319	319	153	159	292	304	164	172	213	215	258	282	176	176	198	198	234	240	270	270	187	202	266	275
GB-A2	GB	222	246	296	308	106	106	237	245	300	303	194	202	219	219	264	264	319	319	153	155	288	296	164	164	207	213	270	278	176	176	196	196	234	240	270	272	190	196	266	275
GB-A3	GB	230	230	300	308	106	106	241	249	0	0	190	190	225	225	260	262	317	319	153	153	288	292	164	172	223	227	270	278	176	176	196	196	234	234	270	272	190	196	260	275
GB-A4	GB	230	242	300	308	106	106	241	253	279	291	186	190	219	219	262	262	317	319	155	159	292	292	164	164	213	223	270	270	176	176	196	198	234	234	270	272	184	214	278	293
GB-A5	GB	226	234	296	312	106	106	241	241	297	300	194	194	225	225	262	264	313	319	153	153	292	296	164	164	207	213	262	270	176	176	196	196	234	234	270	272	184	205	275	278
GB-A6	GB	234	234	308	308	106	106	237	241	291	291	182	194	219	219	264	264	317	319	153	153	296	296	164	172	213	223	262	270	176	176	196	198	234	234	270	272	199	202	269	272
GB-A7	GB	230	230	308	308	106	106	237	237	285	285	194	194	219	219	260	264	317	319	153	153	292	296	164	164	213	227	270	270	176	176	196	196	228	234	270	272	184	208	263	266
GB-A8	GB	222	234	308	312	106	106	237	241	285	285	190	190	225	227	260	262	319	319	153	159	288	296	164	164	207	213	262	278	176	176	198	198	234	234	272	272	184	202	263	263
GB-A9	GB	230	242	300	316	106	106	241	241	0	0	190	190	219	223	262	264	317	319	153	155	296	300	164	166	213	215	262	266	176	176	196	196	234	240	270	272	196	205	266	311
GB-A10	GB	230	230	300	308	106	106	237	241	297	297	186	194	219	221	264	266	313	315	153	153	288	296	164	172	213	217	274	274	176	176	196	198	234	234	270	272	202	214	266	287
Wtc1	Wtc	230	234	300	308	106	106	229	253	297	300	182	190	219	219	264	266	319	319	159	159	296	296	164	164	213	213	266	278	176	176	196	196	234	243	270	270	187	187	263	263
Wtc2	Wtc	222	234	300	308	106	106	225	253	279	300	194	194	219	225	260	262	317	323	153	153	296	296	164	164	217	223	278	282	176	176	196	196	246	246	272	272	196	199	269	278
Wtc3	Wtc	226	238	308	308	106	106	233	237	279	279	186	190	219	225	264	268	319	319	153	155	292	292	164	164	213	223	262	266	176	176	196	196	234	234	270	272	199	199	278	287
Wtc4	Wtc	214	222	296	308	106	106	233	237	291	291	194	198	225	225	262	262	319	321	155	159	284	296	164	164	223	223	262	282	176	176	198	198	234	240	270	272	187	220	269	278
Wtc5	Wtc	230	238	304	308	106	106	209	245	300	300	190	198	219	225	262	264	319	323	153	153	292	296	164	166	213	223	270	270	176	176	198	198	234	240	270	272	205	205	245	245
Wtc6	Wtc	230	230	296	300	106	122	233	241	297	297	182	190	219	227	260	264	315	319	159	159	284	288	168	172	217	217	266	266	176	176	196	198	234	246	272	272	196	196	275	281
Wtc7	Wtc	226	226	304	308	106	106	237	241	288	297	194	198	219	225	264	264	317	319	153	153	296	296	164	164	213	213	262	274	176	176	192	198	234	240	272	272	199	217	257	263
Wtc8	Wtc	230	250	292	300	106	106	237	241	297	297	190	194	219	225	264	266	319	321	153	155	288	292	164	166	213	227	262	282	176	176	196	196	234	234	270	270	196	202	299	302
Wtc9	Wtc	234	238	296	300	106	106	241	253	297	297	194	194	219	225	264	266	315	319	153	159	296	296	164	166	213	213	254	262	176	176	196	196	234	246	270	270	196	214	278	287
Wtc10	Wtc	222	226	300	308	106	118	225	237	303	303	182	190	219	219	260	262	315	319	155	159	288	300	164	164	213	215	266	286	176	176	196	198	234	234	272	272	187	202	269	281
Wtc11	Wtc	226	226	296	304	106	106	245	249	279	309	190	202	219	223	260	264	315	319	153	155	292	292	164	164	207	223	254	270	176	176	192	196	234	240	270	272	196	211	263	263
Wtc12	Wtc	238	238	296	304	106	106	245	249	303	303	194	198	219	227	264	266	315	319	153	153	292	296	164	166	223	227	262	278	176	176	196	196	234	246	272	272	199	202	275	287
Wtc13	Wtc	226	242	308	308	106	106	237	249	279	279	194	194	225	225	262	264	319	323	153	153	292	296	164	168	213	223	262	270	176	176	196	198	234	240	272	272	190	205	281	296
Wtc14	Wtc	226	238	304	304	106	106	229	237	291	303	186	190	225	225	262	264	319	319	153	153	288	296	166	166	213	213	278	286	176	176	196	196	237	246	272	272	196	205	263	281
Wtc15	Wtc	214	226	304	316	106	134	241	249	282	300	190	194	219	225	262	264	319	319	153	155	284	288	164	168	213	217	254	266	176	176	196	196	234	237	270	272	202	214	263	272
Wtc16	Wtc	226	226	304	312	106	106	229	237	303	303	186	190	219	227	264	264	323	323	155	159	288	296	164	166	213	217	266	270	176	176	196	198	234	234	272	272	187	220	269	281
Wtc17	Wtc	230	238	296	300	106	106	221	233	309	309	190	190	219	223	262	264	315	319	147	153	292	296	164	172	213	217	266	270	176	176	196	196	228	234	272	272	196	205	269	278
Wtc18	Wtc	230	234	296	300	106	106	237	241	282	282	194	198	225	225	260	266	319	319	153	153	284	296	164	164	223	227	262	282	176	176	196	196	234	234	272	272	196	217	263	272
Wtc19	Wtc	226	230	296	308	106	118	237	241	291	291	190	194	223	225	262	262	323	323	153	155	292	300	164	166	213	223	266	266	176	176	196	198	234	243	270	270	187	205	281	299
Wtc20	Wtc	214	226	308	312	106	106	237	249	297	297	190	194	219	219	264	266	319	323	153	159	288	292	164	168	227	227	278	286	176	176	196	198	228	234	270	270	187	205	269	275
Wtc21	Wtc	222	226	280	296	106	106	233	241	288	312	182	194	225	225	264	264	317	317	153	153	292	292	164	164	217	227	254	278	176	176	196	196	234	234	270	270	196	196	272	296
Wtc22	Wtc	222	238	308	348	106	106	233	253	300	300	190	194	219	229	266	266	315	319	153	155	292	296	164	172	223	223	278	278	176	176	196	198	234	234	270	272	190	199	263	263
Wtc23	Wtc	230	230	296	300	106	106	237	241	297	297	186	194	225	225	262	264	315	319	153	153	288	296	164	170	217	227	266	270	176	176	196	198	234	246	272	272	187	196	278	287
Wtc24	Wtc	226	230	296	308	106	118	233	245	282	288	194	194	219	225	260	264	315	319	153	159	296	300	164	166	213	215	262	262	176	176	196	198	243	246	270	272	190	196	263	290
Wtc25	Wtc	222	222	304	308	106	106	237	241	294	294	186	194	225	225	266	266	317	319	153	159	292	296	164	168	207	213	266	270	176	176	196	198	234	240	270	270	199	205	272	287
Wtc26	Wtc	222	238	296	312	106	106	233	237	291	297	182	194	219	225	258	264	323	323	153	153	292	304	164	166	213	213	254	274	176	176	196	196	234	234	270	272	187	208	287	290
Wtc27	Wtc	226	246	292	304	106	106	225	241	300	303	190	198	219	225	264	266	319	321	153	153	288	304	164	172	213	223	266	270	176	176	196	198	234	234	270	272	184	187	257	263
Wtc28	Wtc	226	238	300	304	106	106	225	233	282	297	194	194	225	227	262	264	319	319	153	159	284	296	164	168	213	213	266	278	176	176	196	196	243	246	270	272	187	196	266	278
Wtc29	Wtc	230	230	296	300	106	106	245	245	285	297	186	194	219	225	262	264	315	319	153	155	284	292	164	164	215	223	266	266	176	176	196	196	234	234	270	272	187	199	287	296
Wtc30	Wtc	230	238	300	300	106	106	229	237	300	300	194	198	219	219	264	264	317	319	153	153	296	296	170	170	227	227	262	282	176	176	196	196	234	243	270	272	196	199	263	263
Wtc31	Wtc	222	234	304	304	106	122	237	241	300	300	186	194	219	219	264	264	319	321	153	153	288	300	164	164	213	213	266	270	176	176	196	196	234	234	270	272	199	202	269	278
Wtc32	Wtc	230	238	308	312	106	106	233	249	300	300	182	186	219	219	262	264	317	319	153	155	296	304	164	168	223	223	254	258	176	176	196	196	234	234	270	272	187	190	281	296
Wtc33	Wtc	222	226	304	312	106	106	237	241	288	288	182	198	219	219	262	262	319	319	153	153	288	296	164	166	213	223	262	274	176	176	196	196	246	246	270	272	196	202	263	275
Wtc34	Wtc	230	234	300	312	106	106	233	237	288	303	194	194	219	225	260	262	319	319	155	159	284	296	164	172	213	217	270	274	176	176	192	196	234	246	270	272	202	205	266	269
Wtc35	Wtc	226	226	304	308	106	106	233	237	297	297	182	194	219	221	264	264	319	321	153	155	292	300	164	164	213	215	262	266	176	176	198	198	234	246	270	272	196	214	275	296
Wtc36	Wtc	222	234	304	308	106	106	233	237	297	297	194	198	219	225	262	262	317	323	153	159	284	296	164	166	223	227	262	262	176	176	196	196	234	234	272	272	196	196	263	266
Wtc37	Wtc	226	226	300	304	122	126	225	249	282	291	194	194	219	219	260	262	315	317	155	159	284	288	164	170	213	219	266	266	176	176	196	196	234	234	270	272	196	202	269	296
Wtc38	Wtc	222	222	300	304	106	106	241	245	291	300	182	194	219	219	264	264	317	319	153	153	296	304	164	168	213	213	278	282	176	176	192	198	243	243	270	270	196	202	287	296
Wtc39	Wtc	222	250	300	304	106	106	237	237	297	297	190	190	219	219	260	268	319	319	153	159	288	296	164	168	213	223	266	270	176	176	196	198	234	246	272	272	214	214	266	287
Wtc40	Wtc	238	238	308	308	106	106	237	245	306	306	186	194	219	219	264	264	319	323	153	159	292	296	164	168	207	213	262	274	176	176	196	196	234	243	270	270	187	190	272	290
Kai1	Kai	226	230	304	308	106	106	217	245	282	282	182	190	219	219	264	266	317	319	153	159	280	288	164	164	213	213	282	282	176	176	196	198	234	234	270	270	196	205	266	272
Kai2	Kai	222	230	300	308	106	126	241	245	279	279	190	194	219	225	264	264	319	319	153	155	292	292	164	164	207	213	266	274	176	176	196	196	234	240	270	270	199	205	266	281
Kai3	Kai	214	230	308	312	118	122	233	237	270	270	186	194	223	225	262	268	317	319	153	153	296	296	168	172	215	223	258	282	176	176	192	198	228	246	270	272	187	187	269	317
Kai4	Kai	222	230	292	308	106	126	221	249	291	306	190	194	219	225	262	264	317	319	153	153	288	296	164	168	213	217	270	294	176	176	196	196	231	234	272	272	202	202	263	302
Kai5	Kai	230	238	304	312	106	126	233	245	285	291	190	194	219	235	262	264	319	319	153	153	296	300	164	172	215	219	278	286	176	176	198	198	234	237	270	272	202	205	263	278
Kai6	Kai	226	226	296	308	106	106	237	245	291	291	194	194	219	225	260	266	319	319	153	159	296	300	164	164	213	215	274	282	176	176	192	198	234	234	270	272	199	208	245	284
Kai7	Kai	0	0	0	0	106	106	245	249	0	0	182	194	219	219	264	264	319	319	153	153	0	0	164	164	213	217	278	278	176	176	196	198	234	237	270	270	199	199	245	263
Kai8	Kai	234	250	296	312	126	130	237	241	300	303	182	194	219	223	262	262	321	321	147	155	276	292	166	168	219	219	262	262	172	172	196	196	228	234	270	272	205	208	278	296
Kai9	Kai	230	234	304	308	106	126	233	241	279	279	186	194	219	223	260	264	319	319	153	159	296	296	164	172	213	219	266	274	176	176	196	196	234	234	270	272	199	199	245	260
Kai10	Kai	230	238	300	308	106	106	249	257	279	297	190	194	219	223	264	264	319	319	153	153	292	296	164	168	213	213	262	262	176	176	196	198	234	246	270	272	184	196	260	263
Kai11	Kai	226	246	304	308	106	106	237	237	270	294	194	198	219	225	262	264	319	323	155	159	292	300	164	170	213	217	270	270	176	176	198	198	234	234	270	272	199	214	263	269
Kai12	Kai	222	226	308	312	106	106	237	245	291	300	186	186	219	225	260	270	319	319	155	159	288	296	164	170	213	223	262	274	176	176	198	198	234	234	270	270	184	208	269	269
ChI1	ChI	222	226	0	0	106	122	241	253	297	297	190	194	219	225	262	262	319	319	153	159	296	296	164	164	227	227	266	270	176	176	196	198	243	246	270	272	187	190	290	290
ChI2	ChI	218	226	280	304	106	122	209	241	291	297	190	190	219	219	262	262	319	319	157	159	296	296	164	164	223	227	270	278	176	176	198	198	240	246	270	270	187	208	287	290
ChI3	ChI	218	226	308	308	106	122	241	249	291	297	194	198	219	225	262	262	319	321	155	159	296	296	164	164	223	227	278	286	176	176	198	198	243	243	270	270	187	205	272	290
ChI4	ChI	222	226	292	308	106	106	241	249	291	297	190	194	225	225	258	264	319	323	159	159	296	296	164	164	227	227	282	286	176	176	196	196	234	243	272	272	187	199	263	299
ChI7	ChI	226	226	312	316	122	122	245	253	297	297	194	194	229	229	260	262	319	319	155	159	292	296	164	164	227	227	266	278	176	176	196	198	243	246	270	270	205	205	281	293
ChI8	ChI	226	226	0	0	106	106	209	209	282	291	194	202	219	225	260	262	319	319	155	159	296	300	164	164	0	0	266	286	176	176	196	198	240	243	270	270	187	199	260	284
ChI9	ChI	222	226	308	312	106	122	245	249	282	294	190	194	219	229	262	262	319	319	153	159	288	296	164	164	227	227	278	278	176	176	196	198	240	246	272	272	190	196	266	299
ChI10	ChI	0	0	0	0	106	122	245	245	291	291	194	198	219	225	262	262	319	319	155	159	0	0	164	164	0	0	278	278	176	176	0	0	234	246	270	270	199	199	0	0
BP04	BP	226	230	308	312	106	126	241	245	297	297	190	200	219	219	262	264	319	319	153	153	288	296	164	164	213	213	266	266	176	176	196	196	234	234	270	270	196	223	263	266
BP05	BP	230	238	304	312	106	106	217	233	297	297	194	194	219	219	264	266	319	319	153	159	292	292	164	164	213	213	270	278	176	176	196	196	234	234	270	272	202	211	263	266
BP06	BP	226	230	300	300	106	106	233	253	297	297	190	190	219	219	264	266	319	319	153	159	292	296	164	166	213	227	274	282	176	176	196	196	234	243	272	272	196	205	263	269
BP07	BP	230	238	304	304	106	106	237	245	285	303	190	194	219	219	264	264	319	319	153	155	300	300	164	170	213	217	286	290	176	176	196	196	234	252	272	272	202	202	266	275
BP10	BP	230	238	308	312	106	106	241	245	297	297	190	190	219	219	260	266	317	319	153	153	288	292	164	164	213	213	270	282	176	176	196	196	234	243	270	270	187	211	245	260
BP11	BP	222	230	308	312	106	106	233	233	291	297	194	198	219	219	262	266	317	319	153	153	288	292	164	170	213	217	270	282	176	176	196	196	234	234	270	272	187	199	245	263
BP12	BP	226	230	308	312	106	122	217	241	282	306	194	200	219	227	262	264	317	319	153	155	288	304	164	166	213	227	262	274	176	176	196	198	234	234	270	272	196	205	263	266
BP13	BP	230	242	304	312	106	106	217	241	306	306	190	194	219	227	260	264	319	319	153	159	284	296	164	172	213	213	274	274	176	176	196	196	234	243	270	272	199	211	269	272
BP15	BP	226	230	300	308	106	106	229	241	291	291	190	200	219	219	260	264	319	321	153	159	284	292	164	172	213	215	266	278	176	176	196	196	234	234	270	272	196	202	275	278
BP16	BP	230	238	304	304	106	106	237	245	306	306	190	194	219	229	264	264	319	319	153	159	284	300	166	170	215	217	270	286	176	176	196	196	234	234	270	272	199	199	272	275
BP17	BP	226	230	296	312	106	118	233	241	291	291	186	190	219	219	262	264	319	319	153	159	288	300	164	164	227	231	266	274	176	176	196	196	234	234	270	270	196	208	245	293
BP18	BP	226	230	304	316	106	106	241	241	297	297	182	198	219	219	264	264	317	319	153	159	284	296	164	164	217	227	282	282	176	176	196	198	234	234	270	272	187	199	266	269
BP19	BP	226	238	300	304	106	126	233	245	303	303	194	200	219	219	262	264	319	319	153	153	288	300	164	164	213	225	266	274	176	176	196	196	234	234	270	272	196	205	263	266
BP20	BP	230	230	304	316	106	134	237	249	297	297	190	194	219	219	264	264	319	319	153	159	300	300	164	164	213	217	274	274	176	176	196	196	234	240	270	270	187	205	269	275
BP21	BP	230	238	304	308	106	122	217	233	282	282	190	190	219	219	262	262	315	319	153	153	288	292	164	166	207	227	266	270	176	176	198	198	234	237	270	272	196	205	263	275
BP23	BP	230	238	300	304	106	106	217	229	291	297	186	190	217	219	264	264	315	317	153	155	288	296	164	172	213	213	266	286	176	176	196	196	240	252	270	272	202	214	275	278
BP24	BP	226	238	284	284	106	106	217	245	297	297	190	198	225	227	264	264	319	319	155	159	292	292	164	164	213	217	274	282	176	176	196	198	234	240	270	272	196	208	266	278
BP25	BP	226	242	280	296	106	106	237	245	297	297	190	194	219	219	264	264	319	319	153	159	288	300	164	166	213	215	282	282	176	176	196	198	234	234	270	272	196	199	245	269
BP26	BP	230	242	304	308	106	106	233	245	303	303	182	200	219	219	264	264	321	321	153	153	296	300	164	164	213	213	270	286	176	176	196	196	234	243	270	272	199	208	248	263
BP27	BP	230	230	296	312	106	126	237	253	285	285	190	190	219	219	262	264	319	319	153	153	288	292	164	164	213	213	266	282	176	176	196	198	234	234	270	272	202	205	269	293
BP28	BP	238	238	304	304	106	106	245	245	291	291	190	190	219	225	262	264	319	319	153	159	284	296	164	172	213	215	262	270	176	176	196	196	234	234	270	272	196	205	245	275
BP29	BP	230	230	300	304	106	106	229	237	300	300	190	194	219	219	262	262	319	319	153	159	292	292	172	172	213	213	262	270	176	176	196	198	228	234	270	272	196	196	269	275
BP30	BP	230	230	304	308	106	106	217	229	279	279	190	194	219	227	262	264	319	319	153	159	288	296	164	164	213	213	262	266	176	176	196	196	234	240	270	272	202	223	245	263
BP31	BP	230	238	300	304	106	126	237	237	303	303	194	194	219	219	262	264	319	319	153	159	288	288	164	166	213	217	270	274	176	176	196	196	234	234	270	272	196	202	269	278
BP32	BP	230	242	284	296	106	106	221	233	303	306	190	194	219	229	264	264	319	319	153	153	292	296	164	164	215	223	266	270	176	176	196	196	234	243	270	270	196	220	263	266
BP33	BP	226	230	308	312	106	106	237	245	300	300	190	194	219	225	264	264	319	319	153	155	288	296	164	164	213	215	266	274	176	176	196	196	234	240	272	272	196	202	245	266
BP35	BP	230	238	296	300	106	106	237	241	297	297	182	200	217	219	264	264	319	319	153	159	292	292	172	172	213	217	266	282	176	176	196	198	234	240	270	272	187	199	245	266
BP36	BP	230	230	304	312	106	106	217	253	297	297	190	190	219	219	262	264	319	319	153	159	296	304	164	164	213	217	278	290	176	176	192	196	234	243	270	270	199	205	263	269
BP37	BP	230	230	300	304	106	106	229	237	300	300	190	194	219	219	262	262	319	319	153	159	292	292	172	172	213	213	262	262	176	176	196	198	228	234	270	272	196	196	269	275
BP38	BP	226	230	280	304	106	106	229	237	285	285	182	198	219	227	262	264	319	319	153	159	284	288	164	174	213	217	278	286	176	176	196	198	240	252	270	272	196	205	266	275
BP39	BP	234	242	304	304	106	126	217	257	297	297	190	194	219	219	256	260	319	321	153	159	296	296	164	172	213	217	262	270	176	176	196	196	234	240	272	272	202	202	245	275
BP41	BP	230	238	304	308	106	106	237	245	297	297	190	194	219	219	262	262	319	319	159	159	292	300	164	166	213	213	270	278	176	176	196	196	243	246	270	270	202	214	272	278
BP42	BP	230	238	308	308	106	106	245	253	306	306	190	200	219	235	264	266	319	319	153	159	296	296	164	164	213	215	266	266	176	176	198	198	234	237	270	272	202	205	272	278
BP43	BP	230	238	304	308	106	106	217	217	297	297	200	202	219	227	264	264	317	319	153	153	292	296	164	166	213	215	266	266	176	176	198	198	240	240	270	270	199	202	245	245
BP44	BP	230	242	308	312	106	106	229	245	303	306	190	194	219	219	264	264	319	319	155	159	292	296	164	164	213	213	270	274	176	176	196	196	234	234	270	272	202	202	260	263
BP45	BP	214	238	300	308	106	106	233	253	282	282	182	198	219	219	264	266	315	319	153	153	284	296	166	172	213	227	266	270	176	176	196	198	234	234	270	274	196	196	281	284
BP46	BP	230	238	296	300	106	106	233	241	282	282	186	194	219	225	264	264	319	319	159	159	292	292	164	164	213	215	266	286	176	176	196	196	234	237	270	274	196	196	260	263
BP47	BP	226	230	300	312	106	106	237	253	297	297	194	194	219	219	264	264	315	319	153	159	292	292	164	164	213	213	270	270	176	176	196	196	234	252	272	272	187	196	272	275
BP48	BP	230	230	304	308	106	126	233	241	303	303	186	190	219	227	264	264	319	319	157	159	296	296	164	174	215	215	274	286	176	176	196	196	234	234	270	270	205	211	266	278
BP51	BP	230	242	308	312	106	106	229	245	303	306	190	194	219	219	264	264	319	319	155	159	292	296	164	164	213	213	270	274	176	176	196	196	234	234	270	272	202	202	260	263
Oa5	Oa	214	214	300	324	126	126	233	233	300	300	182	190	219	223	262	262	315	315	155	155	284	292	166	168	213	219	266	266	172	172	196	196	234	243	272	272	208	208	287	293
Oa9	Oa	214	214	300	308	126	126	233	237	288	288	182	194	219	223	262	264	315	321	155	155	288	296	166	166	213	219	266	266	172	176	196	196	234	234	270	272	205	214	278	299
Oa13	Oa	214	238	304	316	126	126	199	241	276	297	182	190	219	225	262	264	315	319	147	153	288	288	168	172	219	219	266	266	172	172	196	196	228	237	270	272	187	205	266	293
Oa17	Oa	242	246	308	340	126	126	199	249	300	303	186	190	225	225	262	264	317	317	155	155	288	292	166	172	219	219	262	266	172	176	196	196	228	243	272	272	205	208	296	305
Oa21	Oa	214	214	292	300	122	126	217	249	297	306	194	194	223	223	262	262	315	315	155	155	284	300	166	166	219	219	266	270	172	176	196	196	228	243	272	272	199	208	281	293
Oa25	Oa	214	238	304	304	106	126	241	249	294	300	182	190	219	225	262	264	315	315	147	159	292	296	164	166	213	219	262	266	176	176	196	196	234	240	270	272	205	214	263	302
Oa29	Oa	214	230	300	300	122	126	217	249	297	297	190	194	225	225	262	262	315	321	155	155	292	292	168	168	213	219	262	262	172	172	196	196	225	228	270	272	208	208	296	305
Oa33	Oa	214	214	304	332	126	134	233	241	300	303	190	190	223	225	264	268	315	319	155	159	292	296	166	166	213	219	254	262	176	176	196	196	228	234	270	272	202	208	272	296
Oa37	Oa	214	226	300	340	130	134	199	199	306	306	182	186	215	225	262	262	315	321	155	155	288	292	166	168	217	219	262	270	176	176	196	196	228	246	272	272	202	208	278	305
Oa41	Oa	214	214	300	304	106	126	237	241	300	312	182	190	219	225	262	264	315	315	147	155	296	300	164	168	219	227	262	270	176	176	196	196	240	243	270	272	193	214	293	302
Oa45	Oa	214	214	300	340	126	126	241	253	303	303	186	190	225	225	262	262	315	319	147	155	284	292	166	166	219	223	262	270	176	176	196	196	228	234	270	272	205	205	284	296
Oa49	Oa	214	214	296	304	106	126	233	241	306	306	182	190	225	225	262	262	315	315	155	155	280	288	172	172	213	219	262	274	172	172	196	196	225	228	270	272	199	208	290	296
Oa53	Oa	214	242	300	304	126	126	199	241	297	297	190	190	219	223	262	262	315	319	153	155	288	292	166	172	219	219	266	278	176	176	196	198	237	237	270	270	187	202	266	293
Oa61	Oa	214	234	304	304	118	126	241	245	279	300	190	194	219	223	268	268	317	321	155	155	292	292	166	172	219	219	266	266	172	176	196	196	225	237	270	272	202	208	281	299
Oa65	Oa	214	214	304	304	126	130	237	245	306	318	182	194	219	225	260	262	315	321	155	159	284	284	166	166	217	219	262	286	176	176	196	196	237	246	270	272	199	208	266	278
Oa69	Oa	214	222	304	308	106	126	237	237	276	303	182	198	223	223	262	262	307	315	155	155	292	300	166	168	213	219	262	274	172	172	196	196	228	240	270	270	202	205	287	299
Oa73	Oa	226	234	300	312	106	130	237	237	276	297	190	194	219	225	262	262	315	315	155	155	292	300	166	166	217	227	262	270	176	176	196	196	228	243	270	270	193	202	284	293
Oa77	Oa	214	234	300	356	122	130	233	237	300	318	182	190	223	225	262	262	315	321	147	153	280	288	164	164	219	223	262	266	172	172	196	196	228	228	270	272	202	205	293	299
Oa81	Oa	214	234	308	312	126	126	237	241	282	309	186	198	219	219	262	262	315	315	155	155	288	288	166	172	213	219	266	270	176	176	196	196	228	234	270	272	199	208	284	290
Oa85	Oa	214	234	308	308	106	106	241	249	297	306	190	194	221	223	262	262	315	319	147	153	288	292	168	172	213	227	270	274	172	172	196	196	228	240	270	272	205	205	287	296
Oa89	Oa	214	214	296	308	118	126	229	249	300	306	182	190	223	223	262	262	321	321	155	159	292	296	166	172	213	227	254	262	176	176	196	196	234	234	272	272	202	208	296	305
Oa93	Oa	214	214	300	300	126	126	229	253	288	303	182	186	223	225	262	262	315	319	155	155	292	292	166	168	223	223	270	270	172	176	196	196	228	228	270	272	202	208	257	278
Oa97	Oa	214	214	300	304	126	126	237	253	303	303	182	190	219	223	262	262	315	319	147	153	292	292	166	166	219	223	266	270	172	176	196	196	228	228	270	272	202	205	257	293
Oa101	Oa	214	214	304	324	126	134	233	237	300	309	182	190	225	225	262	264	315	319	155	155	276	288	166	166	219	225	262	262	172	176	196	196	228	234	270	272	208	211	287	296
Oa105	Oa	222	222	312	324	106	126	237	249	303	309	190	190	221	223	262	262	315	315	153	153	296	296	172	174	213	223	266	270	172	176	196	196	225	240	270	272	199	214	287	305
Oa109	Oa	214	214	304	304	126	126	233	249	306	309	182	194	223	225	262	262	315	321	155	155	276	288	172	172	213	219	262	270	172	176	196	196	228	240	270	272	208	211	287	311
Oa113	Oa	222	246	300	304	106	130	217	237	303	303	182	182	223	225	262	262	317	319	147	153	288	292	166	166	213	217	262	266	172	176	196	196	228	237	272	272	208	214	293	293
Oa117	Oa	214	222	300	324	126	130	237	245	306	309	190	190	225	225	262	262	315	321	153	157	276	288	168	172	213	219	258	266	172	176	196	196	225	228	270	270	214	220	281	299
Oa121	Oa	214	214	300	336	126	138	241	249	294	309	190	194	223	225	262	268	307	321	147	155	288	304	168	172	213	219	262	262	172	176	196	196	237	243	270	272	205	211	275	296
Oa124	Oa	214	214	300	312	118	126	217	233	306	312	190	194	219	223	262	262	315	321	155	155	288	292	168	172	213	219	262	266	172	176	196	196	228	228	272	272	202	205	284	293
Oa129	Oa	214	214	296	324	130	130	229	237	291	291	182	194	223	223	262	262	315	315	147	155	288	300	166	168	219	219	262	262	172	172	196	196	228	234	270	272	205	217	278	296
Oa133	Oa	214	230	304	304	118	122	199	229	276	303	182	190	223	225	262	262	321	321	155	155	292	292	164	168	219	219	266	266	172	172	196	196	234	234	272	272	199	205	281	281
Oa137	Oa	214	222	300	300	106	134	217	229	276	297	182	190	223	225	262	262	319	321	155	155	284	292	164	166	213	219	266	266	176	176	196	196	228	243	270	272	199	208	266	296
Oa141	Oa	214	214	292	324	118	122	233	253	300	309	190	194	219	223	262	262	315	321	155	155	284	284	172	172	219	227	266	270	172	176	196	196	234	243	270	272	202	208	287	296
Oa145	Oa	214	214	296	308	106	126	241	241	276	309	182	190	219	223	260	262	315	315	147	155	288	288	164	166	213	219	262	266	176	176	196	196	225	246	272	272	205	211	281	284
Oa149	Oa	214	214	292	304	118	134	233	253	282	300	182	190	219	219	262	262	307	321	155	155	284	288	166	172	219	227	262	270	176	176	196	196	237	243	270	272	202	214	287	296
Oa153	Oa	214	234	304	308	130	138	229	237	288	291	190	190	219	223	262	262	307	315	155	155	288	292	166	172	217	219	266	266	172	176	196	196	225	234	272	272	199	208	278	290
Oa157	Oa	214	222	300	304	126	126	199	199	300	306	190	194	223	225	262	262	315	317	147	153	292	292	166	168	219	219	266	274	172	172	196	196	228	240	270	272	205	211	287	293
Oa161	Oa	214	226	304	324	106	126	233	237	306	309	194	194	219	219	262	268	319	321	153	157	288	296	166	168	213	219	262	262	176	176	196	196	234	234	272	272	208	211	266	278
Oa165	Oa	226	230	300	308	122	122	233	241	306	306	190	190	225	225	262	272	315	321	155	155	284	292	166	166	223	223	266	274	176	176	196	196	225	252	270	272	208	208	290	293
Oa169	Oa	214	238	304	340	122	126	237	237	300	306	190	194	219	225	262	264	315	319	155	155	292	304	166	172	219	219	262	262	172	172	196	196	228	240	270	270	205	211	293	296
Oa173	Oa	214	242	300	308	118	122	229	237	300	312	194	194	219	219	262	262	315	321	155	155	284	288	166	172	213	219	262	262	176	176	196	196	228	234	270	270	199	211	287	302
Oa177	Oa	214	214	304	336	122	126	199	237	300	309	186	190	223	223	262	262	315	315	155	159	288	292	168	168	219	219	266	266	172	176	196	196	237	237	270	270	202	208	287	293
Oa181	Oa	214	222	300	324	106	126	241	245	306	312	190	194	219	225	262	264	315	321	155	157	288	296	164	172	219	227	262	266	176	176	196	196	228	228	270	270	208	220	281	290
Oa185	Oa	214	242	300	304	118	130	241	245	303	303	190	194	219	225	262	268	321	321	147	153	288	288	166	168	213	213	258	262	176	176	196	196	228	234	272	272	187	214	287	302
Oa189	Oa	214	214	300	304	106	118	225	237	291	297	190	190	219	225	262	262	315	317	147	153	284	296	168	172	213	219	262	282	172	176	196	196	228	240	270	272	187	211	281	287
Oa193	Oa	214	214	300	304	134	138	233	249	309	312	186	190	225	225	262	262	315	321	147	155	292	292	166	168	219	219	262	270	172	176	196	196	228	228	272	272	205	205	293	308
Oa197	Oa	214	214	300	336	130	134	233	237	294	294	190	190	225	225	262	262	321	321	157	159	292	292	166	172	217	219	266	266	172	172	196	196	234	240	270	272	199	199	278	296
Oa201	Oa	214	214	308	324	118	126	199	199	309	309	182	194	219	225	262	268	315	317	155	155	288	292	166	172	213	219	262	270	176	176	196	196	225	234	270	272	208	211	287	290
Oa205	Oa	214	234	304	360	122	126	245	249	300	309	182	186	223	223	262	264	317	321	155	157	288	292	166	166	219	223	266	266	172	176	196	196	228	228	272	272	184	208	287	293
Oa209	Oa	214	230	300	308	106	122	233	237	303	303	190	190	223	225	262	262	315	317	153	157	292	296	166	166	213	217	254	262	172	176	196	196	234	234	272	272	202	208	299	305
Oa213	Oa	214	214	300	312	106	130	225	253	300	300	186	190	219	225	268	272	315	315	155	155	288	296	166	172	213	217	266	266	176	176	196	196	225	228	270	272	202	214	263	290
Oa217	Oa	214	214	300	312	118	126	217	233	306	312	190	194	219	223	262	262	315	321	155	155	288	292	168	172	213	219	262	266	172	176	196	196	228	228	272	272	202	205	284	293
Oa221	Oa	214	214	300	300	106	134	233	237	300	318	182	190	219	223	262	262	315	315	155	155	292	300	166	166	213	219	262	266	172	176	196	196	228	234	270	270	208	211	284	296
Oa225	Oa	214	214	304	312	122	126	241	241	297	306	182	182	221	225	262	264	315	319	155	155	288	300	168	168	217	219	262	266	172	176	196	196	225	228	270	272	205	208	281	305
Oa229	Oa	214	214	300	304	118	122	233	237	300	306	190	194	223	223	262	262	315	321	147	155	292	292	168	172	219	219	274	274	172	176	196	196	228	234	270	272	208	214	296	302
Oa236	Oa	214	242	292	312	106	122	237	237	300	306	190	194	219	223	262	264	315	315	155	155	284	288	168	172	213	219	262	266	172	172	196	196	234	246	270	270	193	205	284	299
Oa237	Oa	214	222	300	304	126	126	199	241	300	309	182	194	223	225	262	262	315	315	155	155	292	296	168	172	213	223	262	274	172	176	196	198	225	228	270	272	199	211	284	299
Oa241	Oa	214	214	292	324	118	122	233	253	300	309	190	194	219	223	262	262	315	321	155	155	284	284	172	172	219	227	266	270	172	176	196	196	234	243	270	272	202	208	287	296
Oa245	Oa	214	246	300	340	122	130	233	237	303	309	182	190	221	225	260	262	315	317	147	153	288	296	166	166	217	219	262	262	172	176	196	196	228	237	272	272	202	214	287	293
Oa249	Oa	214	226	300	304	122	126	245	245	282	309	190	194	219	225	262	262	317	321	155	155	276	288	168	172	219	223	274	282	176	176	196	196	228	246	270	272	205	205	263	278
Oa253	Oa	214	234	300	300	122	126	241	245	300	306	190	190	221	221	262	268	315	321	153	155	284	292	168	168	217	219	258	266	172	172	196	196	228	240	272	272	199	211	278	296
Oa257	Oa	214	234	300	304	118	118	237	241	312	318	186	190	223	225	262	262	321	321	147	155	288	288	172	172	213	213	262	266	172	172	196	196	228	228	272	272	205	208	281	296
Oa261	Oa	214	242	300	308	126	126	233	237	300	306	182	190	219	225	262	268	315	315	155	155	288	292	168	168	219	223	266	274	176	176	196	196	228	228	270	272	202	202	284	284
Oa265	Oa	214	214	304	336	122	126	199	237	300	309	186	190	223	223	262	262	315	315	155	159	288	292	168	168	219	219	266	266	172	176	196	196	237	237	270	270	202	208	287	293
Oa269	Oa	214	214	304	336	122	126	199	237	300	309	182	190	223	225	262	262	307	315	147	147	292	292	168	168	213	219	262	262	172	172	196	196	225	228	270	272	205	211	287	293
Oa273	Oa	214	214	304	308	106	126	233	241	297	300	182	186	219	223	262	272	317	321	155	159	292	296	166	168	219	227	262	262	176	176	196	196	234	234	270	272	202	208	263	290
Oa277	Oa	214	214	300	304	106	126	233	241	300	312	182	190	219	225	262	262	307	319	147	155	276	292	168	172	215	219	266	270	176	176	196	198	225	228	272	272	199	202	284	284
Oa281	Oa	214	214	300	300	130	134	237	245	300	300	190	190	225	225	262	262	315	321	153	159	288	292	166	172	217	219	266	266	172	172	196	196	234	240	270	270	199	202	296	302
Oa285	Oa	214	226	300	340	126	138	217	241	303	306	182	186	223	223	262	262	315	317	147	157	288	292	166	168	219	219	262	270	172	176	196	196	228	237	272	272	199	205	299	305
Oa289	Oa	214	234	300	300	106	118	199	241	300	306	190	190	225	225	262	262	315	315	155	155	292	292	166	166	213	219	266	274	172	172	196	196	228	228	270	270	199	208	284	296
Oa293	Oa	214	214	312	340	118	130	229	241	294	300	190	190	223	225	262	262	313	321	155	157	288	292	166	168	217	219	262	266	172	172	196	196	237	240	270	272	199	208	278	293
Oa297	Oa	214	214	300	304	126	126	199	245	297	306	182	190	225	225	262	266	315	315	153	155	292	292	168	172	213	217	262	266	172	176	196	196	228	234	270	270	187	208	290	293
Oa301	Oa	214	214	300	308	126	130	233	253	303	303	186	190	223	225	262	262	315	319	147	155	292	292	166	168	217	223	262	270	176	176	196	196	228	228	270	272	205	208	257	296
Oa305	Oa	214	214	292	340	122	126	233	237	300	309	194	194	219	225	262	264	315	315	147	155	288	304	166	168	219	223	262	282	172	172	196	196	228	246	270	272	205	208	296	299
Oa309	Oa	214	234	304	340	126	134	199	199	276	300	186	190	225	225	262	268	315	317	155	155	288	288	168	168	219	219	266	270	172	176	196	198	225	234	270	270	202	211	278	296
Oa313	Oa	214	214	300	336	126	126	199	237	297	306	190	190	223	225	262	268	307	315	155	155	288	292	168	168	217	217	262	262	172	176	196	198	228	228	270	272	202	205	281	293
Oa317	Oa	214	214	304	308	118	126	229	249	306	306	190	198	219	225	262	262	319	321	155	155	292	292	166	166	213	219	266	282	172	176	196	196	228	240	270	272	202	208	281	296
Oa321	Oa	214	246	300	308	118	134	225	225	300	306	190	190	219	225	262	268	315	315	153	157	288	300	166	168	213	217	262	274	172	176	196	196	228	237	270	270	205	205	293	299
Oa325	Oa	214	226	300	312	122	130	233	241	312	312	182	194	225	225	262	264	307	321	153	155	296	304	166	168	217	217	262	262	176	176	196	198	234	240	270	272	196	205	278	287
Oa329	Oa	214	214	292	300	122	126	233	237	282	309	182	194	219	219	262	262	315	319	155	155	284	288	172	172	219	219	262	266	172	172	196	196	234	237	270	270	202	214	287	296
Oa333	Oa	214	226	296	308	106	134	229	233	300	300	190	194	223	225	262	266	315	319	155	155	292	300	166	168	213	219	258	262	172	176	196	196	228	234	270	272	208	217	281	299
Oa337	Oa	214	214	340	356	126	138	241	249	303	306	190	194	217	223	262	272	315	315	155	155	296	304	166	166	219	219	258	278	176	176	196	196	225	237	272	272	202	211	284	293
Oa341	Oa	214	214	296	300	106	126	241	257	276	309	182	190	223	225	262	272	315	321	153	155	288	292	164	166	213	223	262	266	172	176	196	196	228	234	270	272	196	202	293	299
Oa345	Oa	214	222	300	336	106	130	237	245	303	306	182	194	223	225	262	262	315	315	155	155	288	292	166	168	213	219	262	262	172	176	196	196	228	228	270	272	208	208	293	296
Oa349	Oa	214	222	300	324	106	126	217	233	309	318	182	194	223	225	262	262	315	315	153	153	284	284	166	168	213	215	262	274	172	176	196	196	228	234	270	270	205	208	287	296
Oa353	Oa	214	238	300	304	126	130	241	249	306	309	182	190	219	223	262	262	315	317	155	155	284	288	172	172	213	217	270	278	172	176	196	196	228	246	270	270	199	199	293	299
Oa357	Oa	226	230	308	308	122	130	233	245	306	306	186	186	223	225	268	272	319	319	155	155	288	292	166	166	217	223	266	270	172	176	196	196	225	228	270	272	202	205	284	290
Oa361	Oa	222	246	304	340	106	130	237	249	276	303	182	186	221	223	260	262	315	319	153	153	288	300	166	166	213	217	262	266	176	176	196	196	228	234	272	272	202	208	287	293
Oa365	Oa	214	214	312	340	130	134	225	253	300	303	186	194	223	225	264	272	315	315	155	155	288	296	166	172	217	219	266	266	176	176	196	196	225	228	272	272	202	214	290	305
Oa373	Oa	214	238	304	312	122	126	241	249	297	312	194	194	219	223	262	264	307	315	147	155	288	296	166	166	219	219	266	266	172	176	196	198	228	237	270	272	205	208	287	299
Oa377	Oa	222	238	316	336	122	122	229	245	303	309	190	194	219	219	260	262	315	319	147	155	288	300	164	168	217	219	266	274	172	176	196	196	228	234	272	272	205	226	293	299
Oa381	Oa	214	214	300	304	122	126	229	233	300	306	194	194	223	225	262	262	315	315	147	153	292	296	166	168	219	219	262	274	172	176	196	196	225	228	270	272	205	214	263	278
Oa385	Oa	214	226	300	304	126	130	199	229	297	297	190	198	219	225	262	262	315	315	153	155	288	292	166	168	213	223	262	266	172	172	196	198	228	228	270	270	184	208	299	299
Oa389	Oa	214	214	296	300	106	130	217	237	303	303	182	186	223	225	260	268	315	315	155	155	288	288	168	172	213	217	262	270	172	176	196	196	228	240	272	272	199	208	263	293
Oa393	Oa	214	214	304	304	106	130	199	233	306	309	182	190	223	225	262	262	315	321	155	155	280	288	172	172	213	217	262	270	172	172	196	196	225	240	270	270	208	208	290	299
OP4	OP	214	214	304	336	122	126	199	237	300	303	186	194	225	225	262	268	307	321	155	155	288	288	166	172	213	219	266	270	172	172	196	196	228	228	272	272	205	205	299	302
OP5	OP	234	242	296	312	122	126	199	241	300	300	182	186	219	219	262	268	321	321	147	155	288	288	168	172	213	219	262	266	176	176	196	196	234	240	270	270	196	211	269	272
OP6	OP	214	214	300	324	122	130	245	245	294	312	194	194	225	225	262	262	315	315	147	159	292	292	166	166	217	219	266	270	172	176	196	196	225	243	270	270	202	208	281	293
OP7	OP	234	242	312	340	122	122	199	241	300	306	182	186	215	223	262	262	321	321	147	155	288	288	168	172	223	223	266	270	172	176	196	196	228	228	270	270	196	211	296	296
OP8	OP	214	214	300	324	122	130	245	245	294	300	194	198	215	225	262	264	315	315	147	155	288	288	166	166	217	217	262	262	176	176	196	196	225	243	270	270	184	202	281	290
OP9	OP	214	230	300	312	126	126	199	233	300	303	190	194	215	221	262	262	321	323	147	147	288	288	166	166	219	223	262	262	176	176	196	196	225	225	272	272	193	205	296	305
OP10	OP	214	214	292	300	126	130	233	237	306	306	182	186	223	225	262	262	315	315	147	155	288	304	168	172	217	219	262	266	172	176	196	196	228	234	270	270	199	211	284	302
OP11	OP	214	214	300	308	106	122	199	237	294	294	190	198	223	223	262	262	315	321	153	153	288	296	164	168	213	219	262	266	172	176	196	196	228	240	272	272	196	205	287	299
OP12	OP	214	214	296	300	122	126	237	237	300	300	190	194	223	225	262	268	315	317	153	153	276	292	164	172	213	219	266	274	176	176	196	196	228	234	272	272	199	205	269	290
OP13	OP	214	214	312	336	118	126	233	241	300	300	182	190	225	225	262	262	315	321	147	153	288	292	166	166	213	219	262	266	176	176	196	196	225	228	272	272	205	214	284	293
OP14	OP	214	214	304	308	118	122	237	245	300	306	190	194	223	225	262	264	315	321	155	155	284	300	166	168	217	219	262	262	172	176	196	196	228	234	270	272	202	205	293	299
OP15	OP	214	214	300	304	126	126	233	253	291	306	186	190	219	225	262	262	315	315	147	155	288	304	168	172	219	219	262	270	172	176	196	196	228	234	272	272	202	205	293	305
OP16	OP	214	214	300	308	106	122	233	237	297	297	186	190	223	223	262	264	315	319	153	159	288	292	164	168	213	219	262	282	172	176	196	196	228	240	272	272	196	208	299	305
OP17	OP	214	222	292	312	122	122	241	249	300	306	182	190	225	225	262	262	315	315	155	155	288	292	168	172	217	223	262	270	176	176	196	196	234	243	272	272	199	208	281	299
OP18	OP	214	214	312	356	126	126	237	237	300	300	182	194	223	225	262	264	315	319	153	153	288	292	164	172	217	219	270	274	176	176	196	196	228	234	272	272	199	205	269	290
OP19	OP	214	214	300	312	126	126	237	237	300	306	190	194	223	225	262	264	307	315	155	155	292	300	172	172	219	223	254	262	172	176	196	196	225	234	270	272	199	205	275	296
OP20	OP	214	214	300	300	106	126	237	241	300	303	190	194	223	225	262	262	315	315	155	155	288	292	166	172	213	223	254	262	172	176	196	196	225	237	270	270	199	208	275	293
OP21	OP	214	214	304	308	126	138	237	241	300	306	190	190	223	225	262	268	315	321	155	155	288	300	164	174	219	223	262	270	172	172	196	196	234	234	270	272	202	205	299	302
OP22	OP	214	214	0	0	126	138	237	237	300	306	190	194	223	225	262	264	307	315	153	155	288	300	172	172	219	223	254	262	172	176	196	196	225	234	270	272	199	205	275	296
OP23	OP	214	234	312	336	126	126	233	241	300	300	182	194	221	225	262	264	315	323	147	147	276	288	166	168	219	223	262	266	176	176	196	196	225	225	270	272	205	208	284	305
OP24	OP	214	214	300	308	122	126	233	249	300	300	182	194	223	225	268	268	319	321	155	155	292	296	166	168	217	219	262	262	172	176	196	196	234	234	272	272	199	208	299	305
OP25	OP	214	234	300	308	118	122	233	249	294	306	190	198	219	225	262	268	315	317	147	155	296	300	164	168	223	227	262	262	176	176	196	196	225	228	272	272	208	211	284	296
OP26	OP	214	214	308	356	122	122	199	253	300	309	186	190	223	225	262	264	315	315	155	155	288	292	164	166	213	217	262	266	172	172	196	196	228	228	272	272	199	205	293	305
OP27	OP	214	222	308	356	126	126	199	237	309	312	186	190	223	225	262	264	315	315	155	155	288	288	164	168	219	223	262	266	172	172	196	196	228	237	272	272	199	208	305	320
OP28	OP	238	242	308	312	126	126	237	245	300	303	194	194	223	225	262	262	307	315	155	157	288	292	166	172	217	223	254	262	172	172	196	196	234	243	270	272	184	199	275	275
OP29	OP	214	214	292	312	122	122	241	249	294	306	182	190	225	225	262	262	307	315	155	155	276	288	166	168	217	223	262	286	172	176	196	196	234	243	270	272	202	208	281	299
OP30	OP	214	214	300	340	118	126	233	245	294	300	190	190	225	225	262	264	315	317	155	155	288	296	166	168	219	227	262	270	176	176	196	196	225	234	272	272	208	211	284	293
OP31	OP	214	214	304	312	126	126	199	221	300	300	182	194	219	225	262	268	315	315	155	155	288	292	166	172	217	219	266	270	176	176	196	196	225	225	270	272	211	211	293	305
OP32	OP	214	214	300	304	126	126	233	237	291	318	190	194	219	225	262	262	315	315	147	155	288	304	168	172	217	219	262	270	172	176	196	196	225	228	272	272	202	202	293	305
OP33	OP	214	214	336	336	130	130	199	249	306	306	190	190	219	225	262	262	315	315	153	155	288	292	166	166	219	219	262	266	172	176	196	196	228	246	272	272	196	205	296	308
OP34	OP	214	230	300	300	122	126	199	249	300	306	182	198	223	225	262	262	315	321	155	155	288	300	166	166	219	219	262	262	172	176	196	196	228	228	270	272	205	208	269	284
OP35	OP	214	234	304	340	122	126	233	245	303	303	186	186	223	225	262	262	319	319	155	159	292	292	164	164	213	217	262	282	176	176	196	196	228	228	272	272	184	208	281	305
OP36	OP	214	214	300	340	126	130	241	241	300	300	182	194	223	225	262	262	315	321	155	155	280	292	166	168	217	219	266	266	172	176	196	196	228	228	270	272	205	205	299	308
OP38	OP	214	214	304	308	122	126	233	237	300	303	186	190	223	225	262	262	315	317	155	155	288	292	168	168	219	219	254	254	176	176	196	196	228	237	272	272	202	208	287	293
OP39	OP	214	230	308	324	106	118	233	237	300	300	182	190	223	225	262	262	307	315	155	159	288	288	166	168	213	219	262	262	172	176	196	196	228	234	270	272	208	211	281	296
OP40	OP	214	250	308	312	106	118	233	237	300	300	182	190	223	225	262	262	307	315	147	153	288	288	168	168	213	219	262	262	172	176	196	196	234	240	272	272	196	208	296	302
OP41	OP	214	234	304	304	126	126	199	233	303	303	186	190	219	225	262	262	315	321	147	155	292	304	168	168	219	219	262	262	172	176	196	196	228	246	270	272	205	205	263	299
OP42	OP	214	214	304	304	126	126	199	237	300	303	190	194	219	219	262	262	321	321	155	159	292	292	168	168	219	219	262	262	172	172	196	196	234	246	272	272	202	205	299	305
OP43	OP	214	214	300	372	126	138	245	245	294	306	190	194	215	225	262	264	315	321	147	147	292	300	166	168	219	219	262	266	172	176	196	196	228	228	272	272	193	202	293	302
OP44	OP	214	214	372	372	126	138	245	245	288	306	190	194	215	225	262	262	315	321	147	155	288	292	166	168	213	219	262	262	172	176	196	196	228	234	272	272	193	208	278	302
OP45	OP	214	214	296	304	122	126	199	199	300	303	190	194	219	225	262	262	307	315	155	155	288	296	172	172	213	217	262	270	172	172	196	196	228	234	272	272	202	205	302	302
OP46	OP	214	234	304	340	126	126	237	249	303	303	186	186	223	223	262	262	315	319	155	159	288	292	164	166	219	219	266	282	172	176	196	196	228	228	272	272	196	196	281	299
OP47	OP	214	226	300	372	122	126	199	237	300	300	182	190	219	225	262	262	315	321	155	155	288	292	164	166	213	219	266	266	172	176	196	196	225	228	270	272	208	211	305	305
OP49	OP	214	214	300	308	106	126	199	237	294	294	186	190	223	223	262	264	319	321	153	159	288	296	164	168	213	219	262	282	172	176	196	196	228	228	272	272	196	208	299	305
OP50	OP	214	214	300	340	118	126	233	245	300	309	190	190	223	225	268	268	315	317	155	157	288	300	166	168	219	227	262	262	172	176	196	196	234	234	272	272	193	208	293	293
OP51	OP	0	0	0	0	0	0	229	237	300	309	190	190	223	225	0	0	315	315	147	155	288	296	166	166	219	219	266	270	172	176	196	196	234	234	272	272	208	211	293	293
OP52	OP	214	222	292	312	122	122	241	249	294	306	182	198	225	255	262	262	315	315	155	155	288	292	164	166	217	223	262	286	172	176	196	196	234	243	270	272	202	208	281	299
OP54	OP	214	214	300	308	106	126	237	249	300	306	182	194	225	225	262	264	317	321	153	157	288	300	166	172	213	219	262	262	172	176	196	196	225	234	270	270	184	205	296	299
OP55	OP	214	214	300	308	126	126	241	249	294	306	190	194	223	225	262	264	307	315	155	155	288	292	172	172	219	223	262	262	172	176	196	196	225	234	270	272	199	205	275	296
OP56	OP	214	234	300	308	126	126	233	249	303	303	186	194	223	225	262	262	319	321	159	159	0	0	164	166	217	219	262	266	172	176	196	196	225	228	270	272	196	208	293	305
OP58	OP	214	214	304	356	126	138	237	245	300	306	182	194	223	225	262	268	315	321	155	155	284	300	166	174	219	223	262	266	172	176	196	196	228	228	270	272	205	208	293	293
OP59	OP	214	214	292	308	118	122	237	253	279	309	186	194	223	225	264	264	315	315	147	155	288	292	166	172	213	217	266	266	172	176	196	196	225	237	270	272	199	208	284	320
OP63	OP	214	214	300	356	122	138	199	245	306	306	182	190	223	225	262	264	315	319	155	155	300	300	164	166	219	219	262	262	172	176	196	196	228	234	272	272	205	208	284	299
OP65	OP	214	214	300	372	122	130	233	253	288	306	194	194	223	225	262	264	315	315	155	155	288	292	166	168	217	219	262	266	176	176	196	196	225	228	272	272	184	208	284	305
OP68	OP	214	214	300	304	126	126	233	237	288	306	186	190	219	225	262	262	315	315	147	155	288	292	168	172	217	219	262	262	172	176	196	196	225	228	272	272	202	205	293	299
OP77	OP	214	242	296	312	122	126	199	237	300	306	182	186	215	223	262	262	315	321	147	153	288	288	172	172	219	223	262	266	176	176	196	196	228	234	270	272	211	211	269	272
SI01	SI	222	226	304	308	106	126	233	241	282	294	190	194	225	225	262	264	315	319	153	155	276	296	164	164	213	223	266	270	176	176	196	198	234	234	270	272	199	208	257	263
SI03	SI	226	242	296	308	106	106	249	253	279	285	190	190	225	225	260	264	319	323	153	153	284	292	164	164	215	215	262	278	176	176	198	198	240	249	270	272	187	202	266	275
SI04	SI	230	238	292	304	106	122	249	249	279	285	182	194	219	223	262	262	319	319	153	153	288	300	164	164	213	219	278	282	176	176	196	196	234	246	270	272	211	217	269	272
SI05	SI	222	226	280	304	106	126	237	253	285	291	182	190	219	219	262	264	319	319	159	159	296	296	164	164	213	217	266	266	176	176	196	196	234	240	270	270	196	199	269	287
SI06	SI	222	238	304	308	106	106	241	253	297	297	182	198	219	219	262	264	315	315	159	159	284	296	164	164	213	213	266	282	176	176	196	196	234	234	272	272	187	205	281	281
SI07	SI	222	226	288	312	106	118	237	241	300	300	182	182	219	225	262	264	315	319	153	159	292	296	164	164	207	227	270	270	176	176	196	198	234	240	270	272	196	208	263	263
SI08	SI	226	230	280	308	106	106	241	241	297	297	190	194	219	221	262	264	319	319	153	153	292	300	164	164	217	227	0	0	176	176	196	196	240	246	270	272	205	205	266	275
SI10	SI	230	238	288	300	106	106	225	245	279	279	182	190	219	225	260	264	315	319	159	159	292	292	164	164	213	223	270	282	176	176	196	198	234	234	270	272	202	217	263	272
SI13	SI	230	234	308	312	106	118	237	241	294	297	190	194	225	225	260	264	315	319	153	155	284	284	164	170	213	227	278	286	176	176	196	196	234	246	272	272	187	196	266	293
SI15	SI	222	250	288	304	106	106	229	245	300	300	182	186	219	225	262	262	319	319	153	155	296	296	164	172	207	213	270	274	176	176	196	196	234	237	270	270	187	196	263	275
SI17	SI	226	230	304	312	106	122	237	245	297	297	182	190	225	225	264	264	315	319	153	159	276	280	164	164	213	223	262	270	176	176	196	196	234	240	270	270	184	187	263	266
SI19	SI	222	234	296	308	106	118	237	245	297	297	182	190	219	225	260	264	315	319	153	159	284	288	164	164	213	227	270	278	176	176	196	196	234	234	272	272	184	205	263	266
SI20	SI	222	250	288	304	106	106	229	245	300	300	182	186	219	225	262	262	319	319	153	155	296	296	164	172	207	213	270	274	176	176	196	196	234	237	270	270	187	196	263	275
SI21	SI	226	234	296	304	106	106	225	245	291	300	190	198	219	225	262	264	319	319	153	153	288	288	164	164	207	215	270	270	176	176	196	196	234	243	270	272	196	205	257	263
SI24	SI	226	226	300	312	106	122	241	245	297	297	178	198	219	219	264	266	319	323	153	153	288	292	164	168	207	227	262	282	176	176	196	196	234	234	270	272	196	205	275	278
SI25	SI	230	242	308	312	106	126	245	253	279	279	186	194	219	219	264	264	313	313	153	155	296	300	164	164	223	231	262	266	176	176	196	196	234	246	270	272	202	205	272	290
SI26	SI	226	242	308	308	106	106	241	245	291	303	194	198	219	223	262	264	319	323	153	159	284	292	164	164	213	217	266	270	176	176	196	196	234	246	270	270	184	199	269	272
SI27	SI	230	230	288	288	106	122	237	249	291	291	190	198	219	229	262	264	315	317	153	159	288	292	164	164	217	227	266	274	176	176	196	196	234	240	272	272	196	205	266	281
SI28	SI	222	226	300	308	106	122	237	245	279	279	182	198	219	225	262	264	319	321	153	153	292	296	164	164	207	215	262	266	176	176	198	198	246	246	270	272	196	199	263	293
SI29	SI	226	230	292	300	106	122	237	237	291	291	194	194	219	225	260	264	315	319	153	155	280	292	164	166	207	217	266	274	176	176	196	196	234	240	270	272	196	205	257	290
SI30	SI	222	226	300	304	118	122	237	249	303	303	190	194	219	221	264	264	319	319	153	155	284	300	166	170	213	223	262	286	176	176	196	196	234	240	270	272	205	214	284	287
SI31	SI	222	226	304	304	106	118	233	249	291	300	190	190	219	225	260	264	317	321	153	159	292	296	164	164	207	213	266	278	176	176	196	196	234	246	270	272	196	208	290	296
SI32	SI	222	234	304	312	106	106	237	245	285	285	190	190	219	223	262	266	319	319	153	153	276	296	164	164	213	223	270	274	176	176	196	196	234	237	270	272	196	211	266	278
SI33	SI	230	238	300	308	106	118	229	245	291	291	190	194	219	233	262	264	319	319	153	159	296	300	164	166	213	215	266	274	176	176	196	196	234	246	270	270	187	208	263	284
SI34	SI	222	226	292	300	122	126	237	237	291	300	182	194	219	219	260	264	319	319	153	153	284	292	164	164	213	217	266	274	176	176	196	196	240	246	272	272	196	205	257	266
SI35	SI	214	222	300	300	126	126	233	241	276	279	182	194	223	225	262	264	307	321	155	155	288	292	166	166	219	219	270	278	172	176	196	198	234	240	270	272	208	211	287	293
SI36	SI	234	238	292	304	106	118	249	249	288	291	182	194	219	229	262	262	317	319	153	159	288	296	164	164	213	223	266	278	176	176	196	196	234	234	270	272	187	217	284	296
SI37	SI	230	230	300	304	106	126	237	237	294	294	182	182	219	225	264	264	317	319	153	155	292	292	164	164	207	213	266	274	176	176	196	198	234	246	270	272	187	202	266	296
SI38	SI	230	238	300	308	106	118	229	245	291	291	190	194	219	233	262	264	319	319	153	159	296	300	164	166	213	215	266	274	176	176	196	196	234	246	270	270	187	208	263	284
KKS26	KKS	214	238	304	308	122	122	237	237	300	303	194	194	223	223	262	262	315	321	155	157	292	296	166	168	217	219	258	266	176	176	196	196	228	234	270	272	205	214	287	299
KKS27	KKS	214	214	304	348	134	134	221	237	300	306	182	194	219	219	262	262	315	321	155	155	288	296	166	166	219	219	258	262	172	176	196	198	225	228	270	272	205	211	281	287
KKS28	KKS	214	214	300	308	126	134	225	245	300	300	182	194	215	219	262	262	321	321	155	157	288	296	166	172	219	223	258	262	176	176	196	196	225	237	272	272	205	226	293	308
KKS29	KKS	214	214	304	356	118	126	221	221	300	300	182	194	219	223	262	262	315	317	155	155	292	300	166	168	213	219	258	262	172	176	196	196	228	237	270	270	208	214	293	296
KKS30	KKS	214	222	304	336	130	130	199	237	306	306	182	198	219	223	262	262	315	321	155	155	284	292	168	174	219	223	266	266	172	172	196	196	237	243	272	272	199	220	302	311
KKS31	KKS	214	214	308	348	134	134	225	233	300	306	182	194	223	223	262	262	315	321	157	157	288	296	166	170	219	219	266	270	172	176	196	196	228	228	270	272	202	211	284	287
KKS32	KKS	214	214	308	336	134	134	241	241	306	306	186	194	219	223	262	262	315	321	155	155	284	292	166	174	219	219	266	270	172	172	196	196	225	231	270	270	205	208	287	329
KKS33	KKS	214	214	296	308	126	126	199	199	294	306	182	186	219	219	262	262	315	317	155	157	284	296	166	174	217	223	262	262	172	176	196	196	234	237	272	272	205	214	278	290
KKS34	KKS	214	214	304	304	122	126	237	249	306	306	182	182	223	223	262	262	315	315	155	155	284	292	166	174	217	223	262	266	172	176	196	196	228	228	272	272	199	205	281	302
KKS35	KKS	222	222	300	340	126	126	225	237	303	306	190	190	223	225	262	262	307	321	155	155	284	284	168	174	217	217	266	266	172	176	196	196	228	228	272	272	193	220	293	305
KKS36	KKS	210	214	292	308	134	138	241	241	300	306	190	194	219	223	262	268	307	315	155	155	284	296	166	174	219	219	258	270	172	176	196	196	228	234	272	272	205	214	293	299
KKS37	KKS	214	214	304	308	126	134	233	245	306	306	190	194	223	225	262	262	307	317	155	155	292	296	166	174	219	219	258	274	172	172	196	196	228	237	270	272	205	205	281	302
KKS38	KKS	214	222	308	356	126	126	233	233	300	306	182	182	223	223	262	262	307	317	155	155	288	292	166	174	217	219	262	262	172	172	196	196	243	243	272	272	208	208	302	311
KKS39	KKS	214	222	300	304	122	126	225	237	294	306	182	194	219	225	262	268	315	321	155	155	280	292	166	174	219	231	258	262	172	172	196	196	228	228	272	272	205	217	299	308
KKS40	KKS	214	214	336	344	126	134	237	249	306	306	182	186	219	223	262	262	317	321	155	157	292	296	170	174	213	219	262	266	172	176	196	196	237	243	270	270	199	205	284	299
KKS41	KKS	214	238	296	344	122	130	233	233	306	306	182	182	219	219	262	262	317	321	155	155	292	296	168	174	219	223	266	270	176	176	196	196	228	243	272	272	208	217	287	308
KKS42	KKS	222	238	308	312	122	134	237	241	282	306	190	190	219	223	262	262	315	321	157	157	292	296	170	174	217	219	266	270	172	176	196	196	228	237	272	272	223	223	302	317
KKS43	KKS	214	214	308	344	126	126	229	233	300	306	190	194	223	223	262	268	317	321	155	155	288	288	166	168	219	223	266	270	172	176	196	196	228	228	270	272	202	220	284	299
KKS44	KKS	214	222	296	344	126	126	229	237	300	306	182	194	223	223	262	262	315	321	155	155	288	300	168	174	219	219	262	262	172	176	196	196	228	237	270	272	205	220	296	299
KKS45	KKS	214	238	304	344	122	122	233	241	300	300	182	194	221	223	262	262	315	321	155	155	292	296	166	168	217	219	262	266	172	172	196	196	225	228	270	272	208	214	275	287
PI1	PI	214	214	304	304	122	130	199	241	300	300	190	194	219	223	268	268	315	321	155	155	288	292	166	168	217	219	262	266	172	176	196	196	234	240	272	272	202	205	293	323
PI2	PI	214	238	296	308	126	126	233	233	300	312	182	194	219	223	262	262	315	321	155	155	284	292	166	166	219	219	262	262	176	176	196	196	228	234	270	272	202	202	296	305
PI3	PI	214	234	296	296	122	134	233	253	300	300	190	194	223	225	262	268	315	317	155	155	292	292	168	168	217	219	262	262	172	176	196	196	228	234	270	272	205	211	293	293
PI4	PI	210	214	308	308	122	130	229	245	303	309	186	190	225	225	262	262	317	321	155	155	288	292	166	168	217	219	258	262	172	176	196	196	237	237	272	272	205	205	290	302
PI5	PI	214	214	296	304	122	126	241	253	300	306	186	198	219	223	262	262	315	317	155	155	292	292	172	174	219	219	262	266	176	176	196	196	228	243	270	270	211	217	275	293
PI6	PI	214	214	308	308	130	130	241	241	303	309	186	190	219	225	262	262	315	317	155	155	288	292	166	168	219	219	258	262	176	176	196	196	234	237	272	272	205	211	302	323
PI7	PI	214	214	304	344	126	134	245	245	297	306	190	194	223	223	262	268	315	315	155	157	292	292	166	168	213	217	254	270	172	176	196	196	228	234	272	272	205	205	293	296
PI8	PI	214	214	300	304	126	130	245	245	288	291	182	190	219	219	262	268	317	321	155	155	280	292	168	172	213	217	262	266	176	176	196	196	228	240	272	272	199	211	284	293
PI9	PI	230	242	292	300	126	130	199	241	306	306	182	190	223	223	262	262	317	321	155	155	292	292	166	166	217	219	262	266	172	176	196	196	234	237	272	272	202	211	293	323
PI10	PI	214	214	304	308	126	134	229	253	300	306	190	198	219	223	262	268	315	317	155	155	276	292	168	172	219	219	262	266	176	176	196	196	228	228	270	270	199	211	275	311
PI11	PI	214	214	300	304	122	126	237	237	291	294	190	190	221	225	262	262	315	315	147	155	284	292	166	168	219	219	262	262	172	172	196	196	225	228	270	270	205	211	281	323
PI12	PI	214	214	308	312	118	138	237	245	282	300	190	194	223	223	268	268	315	315	155	155	288	296	166	172	219	219	262	262	172	172	196	196	228	234	270	272	199	208	275	287
PI13	PI	214	214	304	308	126	134	241	245	306	306	182	190	219	219	262	262	315	317	155	155	280	312	166	166	219	219	262	270	172	176	196	196	234	237	270	272	205	208	308	308
PI14	PI	214	214	308	348	126	126	237	237	300	303	182	190	219	223	262	268	315	321	155	157	284	292	168	168	219	223	254	262	172	176	196	196	225	228	270	272	205	211	290	302
PI15	PI	214	238	288	308	126	134	241	245	282	300	182	186	219	223	262	268	319	321	147	155	288	300	172	172	219	219	258	258	172	176	196	196	228	228	270	272	199	211	293	311
PI16	PI	214	214	300	304	126	130	237	245	288	309	182	182	219	225	262	268	315	315	155	155	292	300	166	168	213	217	266	266	172	172	196	196	228	228	270	272	202	202	290	308
PI17	PI	214	214	244	352	122	126	237	237	294	300	182	190	215	219	262	262	315	315	153	153	276	284	166	166	219	219	262	262	172	176	196	196	234	237	272	272	205	208	287	311
PI18	PI	214	214	300	304	122	122	217	217	300	306	182	194	223	225	262	262	317	317	155	155	288	300	166	166	219	231	262	262	172	176	196	196	228	228	270	272	202	214	284	299
PI19	PI	214	214	288	308	126	126	237	245	282	300	182	182	219	223	262	262	315	321	147	155	284	300	168	172	219	223	258	262	172	176	196	196	225	228	270	272	199	211	290	311
PI20	PI	214	214	308	308	130	130	225	229	294	306	194	194	219	225	262	262	315	321	147	153	288	300	168	172	213	219	262	266	176	176	196	196	225	228	272	272	202	205	290	323
CW29	CW	214	222	296	296	114	126	199	241	306	312	186	194	219	219	262	262	321	323	155	157	288	292	166	174	217	217	266	266	172	176	196	196	225	228	270	272	199	214	284	296
CW30	CW	214	222	292	348	126	134	229	237	300	300	182	194	223	223	262	262	315	321	155	157	280	292	166	166	213	219	258	262	172	176	196	196	234	237	270	272	202	205	287	290
CW31	CW	214	242	300	344	114	122	241	245	288	294	182	190	219	219	262	262	315	315	155	155	284	292	166	174	217	217	262	262	172	176	196	196	225	225	272	272	202	214	296	308
CW32	CW	222	230	296	304	122	134	237	245	303	312	190	194	219	223	262	262	321	321	155	155	288	296	168	174	219	223	266	266	172	172	196	196	228	228	272	272	205	205	293	293
CW33	CW	214	214	304	336	122	130	229	241	306	306	182	194	219	219	262	264	321	321	155	155	288	296	170	174	219	219	258	262	176	176	196	196	228	234	272	272	202	205	281	293
CW34	CW	0	0	0	0	118	126	241	245	294	306	186	190	223	223	262	262	315	315	155	157	296	300	166	166	213	213	266	266	172	172	196	196	225	228	272	272	202	211	281	293
CW35	CW	210	222	0	0	122	134	199	237	294	303	182	194	219	219	262	262	321	321	155	155	288	296	168	170	217	219	262	266	172	172	196	196	228	237	270	272	202	202	293	296
CW36	CW	222	238	296	300	122	134	241	241	306	318	182	194	223	223	262	262	315	321	155	157	280	292	166	170	219	219	262	266	172	172	196	196	228	228	270	272	202	205	296	299
CW37	CW	214	258	300	308	126	134	233	245	294	306	190	190	219	219	262	266	321	321	153	155	288	288	166	174	213	219	266	266	176	176	196	196	228	237	270	272	202	205	278	290
CW38	CW	214	246	304	316	130	130	199	199	294	300	186	194	219	223	262	262	315	315	155	155	292	292	168	174	213	219	266	270	172	176	196	196	225	228	272	272	205	205	287	296
CW39	CW	210	214	296	308	126	130	233	237	294	303	182	182	223	223	262	262	315	321	155	155	284	292	166	176	213	219	270	270	172	172	196	196	225	237	270	272	202	223	275	296
CW40	CW	214	214	0	0	130	130	199	199	294	300	186	194	219	223	262	262	315	315	155	155	292	292	168	174	213	219	266	270	172	176	196	196	225	228	272	272	205	205	287	296
CW41	CW	214	214	0	0	118	122	233	241	303	303	194	194	219	223	262	262	315	331	153	157	288	292	166	166	223	223	266	266	176	176	196	196	228	237	270	272	202	214	281	308
CW42	CW	214	214	300	308	122	138	241	241	300	306	182	186	219	223	262	264	321	321	155	155	292	292	172	172	217	219	266	266	172	172	196	196	225	234	272	272	202	211	281	281
CW43	CW	214	222	0	0	122	126	233	233	306	306	194	194	219	219	262	262	321	321	155	155	288	288	166	166	219	223	258	262	176	176	196	196	228	228	272	272	199	205	284	296
CW44	CW	222	250	300	308	122	134	237	237	297	303	182	194	219	221	262	262	321	321	155	155	288	292	168	174	217	223	258	266	172	176	196	196	225	228	272	272	199	211	275	293
CW45	CW	210	210	300	340	122	126	237	237	306	306	190	190	219	223	262	262	321	321	155	157	288	292	166	166	219	219	266	274	172	176	196	196	225	228	272	272	208	211	284	290
CW46	CW	214	250	0	0	134	134	229	237	303	306	182	194	219	219	262	268	315	321	155	155	292	292	166	176	219	219	262	262	172	172	196	196	225	228	272	272	208	211	293	320
CW47	CW	214	214	296	308	122	126	237	237	303	306	190	194	219	221	262	262	315	315	153	153	292	300	168	180	217	219	266	266	172	176	196	196	228	237	270	270	202	205	296	296
CW48	CW	214	214	300	300	126	126	199	199	291	300	186	190	219	223	262	262	315	317	155	155	288	292	166	168	219	219	258	270	172	172	196	196	228	237	270	272	199	205	290	299
PS48	PS	214	238	292	308	134	134	237	241	294	312	182	190	219	223	262	262	321	321	155	155	288	296	166	168	219	219	0	0	172	176	196	196	228	228	270	272	202	205	272	293
PS49	PS	214	238	300	304	126	134	229	233	300	306	182	190	219	223	262	262	315	321	155	155	288	292	166	178	219	219	266	266	176	176	196	196	228	228	272	272	193	205	296	308
PS50	PS	214	230	296	300	126	134	199	199	300	300	190	198	223	225	262	262	315	321	155	155	288	292	166	172	219	219	266	266	172	176	196	196	237	237	270	272	199	220	290	293
PS51	PS	214	230	308	308	122	126	237	237	303	306	186	194	223	223	262	268	315	315	155	155	284	296	166	172	213	223	258	258	172	176	196	196	228	237	272	272	202	208	281	290
PS52	PS	0	0	0	0	130	134	233	241	0	0	182	186	0	0	262	262	321	321	155	155	0	0	166	172	223	223	0	0	172	172	196	196	234	234	270	272	205	205	0	0
PS53	PS	230	242	300	304	126	134	197	233	288	300	194	194	219	219	262	268	321	321	155	157	280	288	166	174	219	219	258	270	176	176	196	196	225	228	272	272	199	217	293	305
PS55	PS	214	214	292	304	118	134	199	229	300	303	186	186	219	223	262	262	315	321	155	155	288	292	166	174	213	219	262	266	172	176	196	196	228	243	270	270	202	205	299	317
PS56	PS	214	214	304	304	126	134	241	245	294	303	182	182	219	219	262	262	315	323	155	155	292	292	166	174	217	219	258	258	172	176	196	196	228	228	270	270	205	208	275	281
PS57	PS	214	222	300	304	122	126	233	233	300	306	182	182	223	225	262	268	315	315	155	155	292	292	166	166	217	219	262	270	176	176	196	196	228	228	270	270	208	217	287	305
PS58	PS	214	238	304	336	118	122	199	237	303	306	182	190	221	223	262	262	315	321	155	157	292	296	166	166	213	219	266	266	176	176	196	196	225	228	270	270	202	211	296	308
PS59	PS	0	0	0	0	122	122	237	245	303	303	194	194	0	0	0	0	321	321	155	155	0	0	166	166	217	219	270	270	172	172	196	196	225	237	270	272	211	211	0	0
PS60	PS	214	242	308	338	126	126	241	245	300	306	182	198	219	223	262	262	315	321	155	155	284	292	168	168	213	219	266	266	172	176	196	196	228	228	270	272	202	214	296	296
PS61	PS	214	222	308	336	122	134	241	241	306	309	182	182	219	223	262	262	315	321	157	157	296	300	166	174	213	219	262	262	172	172	196	196	234	237	270	270	193	208	287	293
PS64	PS	230	250	304	308	126	130	233	233	294	306	186	190	223	223	262	268	315	321	155	155	288	292	166	166	219	219	258	266	172	176	196	196	228	237	266	272	208	220	287	299
PS65	PS	214	222	300	304	122	122	225	249	306	312	182	182	219	223	262	262	315	315	155	155	292	292	166	174	221	223	270	270	172	176	196	196	228	228	270	272	208	220	284	305
PS67	PS	214	214	304	308	122	134	233	233	303	306	182	186	215	219	268	268	321	321	155	157	288	292	166	174	219	221	262	262	172	172	196	196	228	228	272	272	205	211	296	308
